# Supplementary material for: Genome assembly and DNA methylation variation in an epimutant population of hybrid poplar clone NL895
Source: Plant Physiol. 2025 Sep 23;199(2):kiaf415. doi: 10.1093/plphys/kiaf415 (PMC12501979; doi:10.1093/plphys/kiaf415)
Supplement: kiaf415_Supplementary_Data [file kiaf415_supplementary_data.zip]

Archive with 2 entries (2 files):
- Supplemental_Dataset.xlsx
- Supplementary Data.pdf
