# Supplementary material for: Genome assembly and DNA methylation variation in an epimutant population of hybrid poplar clone NL895
Source: Plant Physiol. 2025 Sep 23;199(2):kiaf415. doi: 10.1093/plphys/kiaf415 (PMC12501979; doi:10.1093/plphys/kiaf415)
Supplement: kiaf415_Supplementary_Data [file kiaf415_supplementary_data.zip › Supplemental_Dataset.xlsx]

## Sheet: Supplemental Dataset S1
Supplemental Dataset S1. Read coverage Statistics at Structural Variation (SV) breakpoints.
SV ID	Refence_Chr	Start	Start counts	Start 20kb counts	End	End counts	End 20kb counts	Query_Chr	Start	Start counts	Start 20kb counts	End	End counts	End 20kb counts
INVTR11070	Chr01_hap1	17228	25	8	18102	26	8	Chr03_hap2	21283677	37	19	21284549	37	19
INVTR11071	Chr01_hap1	146200	29	15	146791	32	17	Chr15_hap2	2747997	52	25	2748621	52	25
TRANS11073	Chr01_hap1	170147	45	22	170810	43	21	Chr12_hap2	13223353	43	27	13224016	44	28
TRANS11074	Chr01_hap1	171153	44	22	172081	41	20	Chr09_hap2	10880561	48	29	10881494	76	44
INVTR11075	Chr01_hap1	179515	46	23	180045	47	23	Chr03_hap2	10110904	44	22	10111434	42	21
TRANS11076	Chr01_hap1	230278	37	19	230489	38	19	Chr10_hap2	16288449	52	29	16288660	51	29
TRANS11077	Chr01_hap1	268494	60	37	269963	58	34	Chr13_hap2	15696073	38	15	15697539	38	13
TRANS11078	Chr01_hap1	373448	49	33	374175	48	33	Chr12_hap2	3478958	30	21	3479674	32	21
TRANS11079	Chr01_hap1	506515	40	24	506842	41	24	Chr05_hap2	9762924	51	29	9763251	51	29
TRANS8623	Chr01_hap1	508029	43	27	508479	46	28	Chr01_hap2	688628	32	16	689073	35	17
INVTR11080	Chr01_hap1	510771	51	27	516048	58	32	Chr06_hap2	26367551	53	36	26372851	50	34
INVTR11081	Chr01_hap1	538341	27	15	539192	27	15	Chr04_hap2	22558951	53	31	22559786	52	30
TRANS8624	Chr01_hap1	542265	25	12	543309	27	14	Chr01_hap2	686113	36	15	687158	35	14
TRANS8625	Chr01_hap1	542763	26	13	544075	27	14	Chr01_hap2	721115	26	10	722430	27	10
TRANS8626	Chr01_hap1	554049	33	21	554451	32	21	Chr01_hap2	599922	32	13	600335	32	13
INVTR10133	Chr01_hap1	562443	51	27	563413	54	27	Chr01_hap2	749906	44	17	750896	42	16
TRANS8627	Chr01_hap1	566808	53	25	568239	51	22	Chr01_hap2	741762	37	12	743184	35	12
INVTR10134	Chr01_hap1	568364	51	22	568765	50	21	Chr01_hap2	756088	42	21	756498	42	21
INVTR10135	Chr01_hap1	572775	51	23	573167	50	24	Chr01_hap2	648678	39	23	649066	38	23
TRANS8628	Chr01_hap1	638653	57	34	639202	55	34	Chr01_hap2	864618	41	26	865173	41	25
TRANS8629	Chr01_hap1	650914	44	25	651619	42	25	Chr01_hap2	873532	44	22	874247	44	22
INVTR11082	Chr01_hap1	678365	62	34	682956	59	35	Chr08_hap2	3243791	40	22	3248405	44	25
TRANS11083	Chr01_hap1	710773	44	27	710988	45	27	Chr16_hap2	12123419	44	26	12123635	43	26
INVTR11084	Chr01_hap1	711599	41	26	712113	41	26	Chr05_hap2	11405335	38	24	11405846	39	25
INVTR11085	Chr01_hap1	751764	50	19	751965	50	19	Chr17_hap2	7241151	54	35	7241349	51	34
INVTR11086	Chr01_hap1	753001	47	19	753480	44	20	Chr06_hap2	13317703	40	19	13318181	43	20
TRANS11087	Chr01_hap1	784415	47	21	785057	49	22	Chr11_hap2	17000019	42	27	17000650	44	29
INVTR11089	Chr01_hap1	797260	41	21	804854	43	22	Chr03_hap2	14798501	44	25	14806097	47	20
INVTR11090	Chr01_hap1	806440	45	24	807288	42	23	Chr15_hap2	2066794	38	24	2067640	38	24
INVTR11091	Chr01_hap1	809139	46	27	810525	50	28	Chr19_hap2	77509	53	30	78910	52	30
INVTR11093	Chr01_hap1	823535	51	31	824834	50	30	Chr03_hap2	17499040	30	13	17500342	30	13
INVTR11094	Chr01_hap1	839872	34	17	842003	29	15	Chr02_hap2	924217	46	23	926364	42	22
INVTR11095	Chr01_hap1	861454	47	27	862898	46	28	Chr18_hap2	14900267	55	23	14901720	56	22
INVTR11096	Chr01_hap1	926882	74	42	934167	78	45	Chr08_hap2	11290931	50	25	11298211	52	24
INVTR11098	Chr01_hap1	959486	50	25	960532	48	25	Chr08_hap2	13396583	36	21	13397647	34	19
TRANS8630	Chr01_hap1	978897	48	29	981459	47	26	Chr01_hap2	1227008	42	27	1229572	39	24
TRANS11099	Chr01_hap1	1041669	43	20	1043035	40	18	Chr19_hap2	5072206	29	16	5073586	28	13
TRANS11100	Chr01_hap1	1043280	40	18	1049832	33	17	Chr17_hap2	10696648	46	27	10703235	39	22
TRANS8631	Chr01_hap1	1167217	32	16	1167967	31	15	Chr01_hap2	22002471	33	18	22003221	30	17
TRANS11101	Chr01_hap1	1177793	31	17	1179150	32	18	Chr05_hap2	19482383	48	24	19483751	50	25
INVTR11102	Chr01_hap1	1239145	49	33	1239422	50	33	Chr08_hap2	2733923	99	50	2734200	98	49
TRANS8632	Chr01_hap1	1245754	54	32	1246628	56	32	Chr01_hap2	1474397	38	16	1475282	39	16
TRANS11103	Chr01_hap1	1252819	55	27	1253343	57	28	Chr18_hap2	15016023	34	18	15016544	35	18
INVTR11104	Chr01_hap1	1271231	46	27	1271911	46	27	Chr08_hap2	2177919	53	27	2178591	52	27
INVTR11105	Chr01_hap1	1271863	46	27	1272396	49	28	Chr11_hap2	2377246	41	24	2377786	46	26
INVTR11106	Chr01_hap1	1272886	47	26	1274092	47	27	Chr12_hap2	915152	46	31	916352	49	32
INVTR11107	Chr01_hap1	1349035	36	25	1349893	39	25	Chr14_hap2	14513375	28	17	14514250	38	23
INVTR10136	Chr01_hap1	1355779	40	22	1356570	40	22	Chr01_hap2	1469545	37	18	1470312	36	18
TRANS8633	Chr01_hap1	1357011	40	22	1358161	41	21	Chr01_hap2	1467026	40	20	1468207	39	19
INVTR11108	Chr01_hap1	1359774	42	21	1360804	40	21	Chr16_hap2	6844381	50	23	6845410	48	22
TRANS8634	Chr01_hap1	1364460	47	27	1364845	48	28	Chr01_hap2	1485200	40	23	1485581	40	23
TRANS11109	Chr01_hap1	1440302	52	37	1441158	52	37	Chr04_hap2	9241238	49	25	9242096	51	25
INVTR11111	Chr01_hap1	1514707	50	36	1520398	48	32	Chr03_hap2	17430983	37	22	17434535	42	24
TRANS11113	Chr01_hap1	1632937	57	31	1633728	52	30	Chr17_hap2	15453791	37	22	15454585	38	22
INVTR11114	Chr01_hap1	1656158	40	18	1658903	35	17	Chr19_hap2	12115952	44	19	12118717	37	16
INVTR11115	Chr01_hap1	1764783	47	26	1765173	49	27	Chr04_hap2	8567921	57	28	8568313	54	28
TRANS11116	Chr01_hap1	1765078	48	27	1765261	48	27	Chr06_hap2	851742	46	19	851925	46	19
TRANS11117	Chr01_hap1	1893650	46	26	1893897	46	26	Chr03_hap2	16575600	35	18	16575853	36	19
INVTR11118	Chr01_hap1	1929822	51	30	1930443	50	28	Chr10_hap2	6077987	29	15	6078609	29	15
TRANS8635	Chr01_hap1	1979336	46	31	1980711	45	28	Chr01_hap2	2229615	38	20	2230992	40	22
INVTR10137	Chr01_hap1	1983821	44	28	1984726	47	30	Chr01_hap2	2231945	39	21	2232851	37	18
TRANS8636	Chr01_hap1	1989348	46	22	1990652	46	23	Chr01_hap2	2234346	38	19	2235665	41	21
TRANS8637	Chr01_hap1	1994163	41	22	1998585	41	23	Chr01_hap2	2277909	28	13	2282075	35	20
TRANS8638	Chr01_hap1	2001940	41	22	2002849	37	21	Chr01_hap2	2355687	49	27	2356595	48	27
TRANS8639	Chr01_hap1	2008305	45	22	2018650	47	23	Chr01_hap2	6420929	51	31	6431286	52	30
TRANS8640	Chr01_hap1	2020719	49	24	2023705	48	25	Chr01_hap2	2362373	49	24	2367723	50	28
INVTR11119	Chr01_hap1	2072084	46	26	2076810	40	24	Chr16_hap2	171508	40	17	176315	41	18
INVTR11120	Chr01_hap1	2274244	40	25	2275054	37	23	Chr12_hap2	12020020	44	25	12020816	46	27
TRANS11122	Chr01_hap1	2279612	39	24	2280344	40	24	Chr15_hap2	10745923	49	28	10746659	50	28
INVTR11123	Chr01_hap1	2324233	38	21	2324687	37	21	Chr15_hap2	2152634	27	12	2153079	28	13
INVTR11124	Chr01_hap1	2327945	44	28	2329116	45	29	Chr16_hap2	4095907	49	30	4097077	47	29
INVTR11125	Chr01_hap1	2349341	48	27	2349999	48	27	Chr06_hap2	11977771	41	23	11978408	44	24
TRANS8641	Chr01_hap1	2365254	49	30	2365873	48	29	Chr01_hap2	2910918	48	30	2911507	50	32
INVTR11126	Chr01_hap1	2400868	41	23	2401653	42	23	Chr08_hap2	3425998	43	31	3426775	46	32
INVTR10138	Chr01_hap1	2401581	41	22	2401935	44	25	Chr01_hap2	46897388	37	18	46897742	35	18
TRANS8642	Chr01_hap1	2402788	46	26	2403741	43	24	Chr01_hap2	47042416	43	24	47043384	45	25
TRANS8643	Chr01_hap1	2406215	41	22	2406894	42	22	Chr01_hap2	46151678	62	34	46152359	62	34
INVTR11127	Chr01_hap1	2408140	39	22	2408341	39	22	Chr11_hap2	7974987	47	23	7975190	47	23
TRANS8644	Chr01_hap1	2430335	38	22	2433165	32	19	Chr01_hap2	3040010	38	18	3042854	36	16
TRANS8645	Chr01_hap1	2437334	32	17	2441147	35	20	Chr01_hap2	3021019	42	28	3024919	35	24
INVTR11128	Chr01_hap1	2480993	46	25	2482503	44	24	Chr08_hap2	2079975	42	27	2081484	45	29
TRANS8646	Chr01_hap1	2490890	47	31	2491237	46	30	Chr01_hap2	3196343	37	14	3196690	37	14
TRANS8647	Chr01_hap1	2532735	43	27	2533812	41	26	Chr01_hap2	3196959	37	14	3198035	35	13
TRANS11129	Chr01_hap1	2535098	41	26	2536686	44	28	Chr14_hap2	22113897	47	26	22115473	45	26
INVTR11130	Chr01_hap1	2561897	52	27	2575903	40	20	Chr07_hap2	13498343	33	20	13512569	30	18
TRANS11133	Chr01_hap1	2583129	39	17	2583822	41	17	Chr13_hap2	14997658	40	22	14998331	40	21
INVTR11134	Chr01_hap1	2592026	40	14	2592343	39	13	Chr18_hap2	11279	473	204	11596	471	205
TRANS8648	Chr01_hap1	2594619	38	15	2595134	41	16	Chr01_hap2	3230998	47	26	3231527	45	25
INVTR11135	Chr01_hap1	2617305	43	26	2619620	43	26	Chr15_hap2	2261443	46	26	2263717	43	24
TRANS11136	Chr01_hap1	2652860	33	17	2654831	36	17	Chr12_hap2	13689515	46	27	13691479	46	29
TRANS8649	Chr01_hap1	2654827	36	17	2656429	39	18	Chr01_hap2	3090965	41	20	3092584	39	21
TRANS8650	Chr01_hap1	2659688	42	19	2660456	44	21	Chr01_hap2	3146611	47	25	3147378	45	25
TRANS8651	Chr01_hap1	2676066	58	34	2677244	58	35	Chr01_hap2	3099090	39	20	3100314	35	18
INVTR11137	Chr01_hap1	2680860	56	34	2683137	58	36	Chr12_hap2	6503044	42	21	6505494	39	21
INVTR11138	Chr01_hap1	2694463	44	28	2698905	45	27	Chr12_hap2	9413377	55	39	9417801	59	35
INVTR11139	Chr01_hap1	2702947	43	25	2704114	40	23	Chr17_hap2	8785349	29	12	8786508	26	12
INVTR11140	Chr01_hap1	2712689	37	21	2713163	37	22	Chr08_hap2	19622022	27	6	19622496	28	6
TRANS8652	Chr01_hap1	2724029	32	19	2724166	32	19	Chr01_hap2	3145287	47	26	3145424	47	26
INVTR11141	Chr01_hap1	2732740	36	21	2733770	34	19	Chr05_hap2	16126501	41	27	16127528	40	27
TRANS11142	Chr01_hap1	2733561	34	19	2734504	38	20	Chr08_hap2	4768822	39	21	4769769	38	22
INVTR11143	Chr01_hap1	2735374	38	19	2735990	39	19	Chr15_hap2	9645144	43	29	9645758	45	31
TRANS11145	Chr01_hap1	2737276	39	20	2737703	39	20	Chr03_hap2	20295947	52	31	20296370	52	31
TRANS11146	Chr01_hap1	2737714	39	20	2738295	42	21	Chr14_hap2	14152593	46	21	14153169	45	21
TRANS11147	Chr01_hap1	2741734	48	23	2743422	51	26	Chr19_hap2	10961034	44	18	10962708	52	21
TRANS8653	Chr01_hap1	2747886	60	30	2748869	61	28	Chr01_hap2	3231846	47	27	3232829	46	28
TRANS8654	Chr01_hap1	2755816	52	29	2756665	53	27	Chr01_hap2	3219935	40	21	3220770	39	21
TRANS8655	Chr01_hap1	2758147	53	28	2760206	48	29	Chr01_hap2	3135860	41	21	3137949	43	22
TRANS8656	Chr01_hap1	2774940	44	26	2777673	45	25	Chr01_hap2	3100517	35	18	3103234	36	19
TRANS8657	Chr01_hap1	2780435	48	27	2783388	42	23	Chr01_hap2	3119951	48	23	3122885	35	22
INVTR11148	Chr01_hap1	2820437	42	26	2825643	40	24	Chr14_hap2	23649809	39	20	23655032	45	21
TRANS8658	Chr01_hap1	2825807	40	24	2828004	40	23	Chr01_hap2	5682256	45	25	5684465	43	23
TRANS11149	Chr01_hap1	2827037	43	24	2829310	43	24	Chr07_hap2	5873798	45	26	5876050	46	28
TRANS8659	Chr01_hap1	2975918	42	21	2977648	47	24	Chr01_hap2	3475377	31	18	3477123	27	17
TRANS8660	Chr01_hap1	2982796	50	29	2984518	47	28	Chr01_hap2	3490226	40	23	3491978	43	25
TRANS8661	Chr01_hap1	2997965	56	36	2998963	55	34	Chr01_hap2	3442448	47	21	3443461	45	19
INVTR11150	Chr01_hap1	3009217	50	28	3009557	51	29	Chr17_hap2	8152486	37	21	8152826	36	21
TRANS11151	Chr01_hap1	3123037	54	29	3123717	55	28	Chr04_hap2	8732407	47	29	8733096	42	27
TRANS11153	Chr01_hap1	3124755	55	27	3125003	54	27	Chr09_hap2	10414539	36	15	10414790	36	15
INVTR11154	Chr01_hap1	3160356	30	14	3161262	29	13	Chr02_hap2	20686683	90	40	20687593	44	21
TRANS8662	Chr01_hap1	3217994	45	30	3223503	51	33	Chr01_hap2	3106066	33	19	3111536	42	18
TRANS11155	Chr01_hap1	3241841	43	24	3242749	43	22	Chr05_hap2	8180329	54	31	8181229	57	33
TRANS11156	Chr01_hap1	3285533	32	18	3286601	32	17	Chr13_hap2	14289351	41	21	14290439	43	21
INVTR11157	Chr01_hap1	3293049	35	14	3293324	35	14	Chr17_hap2	4628712	40	16	4628985	40	16
TRANS8663	Chr01_hap1	3293389	36	14	3295724	36	13	Chr01_hap2	46733267	37	18	46735572	33	17
TRANS8664	Chr01_hap1	3300761	45	18	3303611	45	18	Chr01_hap2	3762177	59	25	3765105	58	27
TRANS8665	Chr01_hap1	3312804	47	20	3314382	44	20	Chr01_hap2	3862369	58	29	3863944	59	30
TRANS11159	Chr01_hap1	3337316	57	37	3338542	61	38	Chr07_hap2	9163400	43	15	9164619	41	14
TRANS11160	Chr01_hap1	3340963	54	34	3341871	51	34	Chr15_hap2	9527895	32	18	9528790	31	17
TRANS11161	Chr01_hap1	3361219	30	19	3361882	32	20	Chr18_hap2	8666476	41	26	8667139	40	26
TRANS8666	Chr01_hap1	3372733	26	14	3374239	28	16	Chr01_hap2	3815167	46	27	3816680	41	24
TRANS8667	Chr01_hap1	3385732	40	17	3386151	40	17	Chr01_hap2	3781136	36	21	3781566	36	21
INVTR11162	Chr01_hap1	3399651	35	18	3401625	39	20	Chr13_hap2	14858385	28	10	14860387	28	10
INVTR10139	Chr01_hap1	3402002	40	21	3409837	40	24	Chr01_hap2	5495251	55	32	5505407	46	27
INVTR10140	Chr01_hap1	3421528	48	24	3423224	50	23	Chr01_hap2	3994577	32	22	3996276	29	20
TRANS11163	Chr01_hap1	3423224	50	23	3423734	50	24	Chr08_hap2	3712425	36	21	3712945	35	21
TRANS8668	Chr01_hap1	3434251	46	20	3435768	47	19	Chr01_hap2	3957719	42	21	3959235	46	22
TRANS11165	Chr01_hap1	3482260	41	24	3482517	40	24	Chr04_hap2	9838825	54	29	9839083	53	29
INVTR11166	Chr01_hap1	3496724	44	28	3498288	45	28	Chr11_hap2	16576096	46	31	16577683	46	30
TRANS11167	Chr01_hap1	3499751	47	29	3500907	45	27	Chr11_hap2	1532042	47	26	1533202	48	26
INVTR11168	Chr01_hap1	3520565	46	20	3521056	44	19	Chr17_hap2	13934964	48	21	13935471	48	22
TRANS11169	Chr01_hap1	3594186	40	24	3599264	42	24	Chr17_hap2	5148602	46	29	5153675	47	28
INVTR11170	Chr01_hap1	3638595	31	16	3640432	34	19	Chr16_hap2	5143924	43	20	5145773	47	24
TRANS11171	Chr01_hap1	3642132	34	19	3643487	34	18	Chr15_hap2	6584822	36	19	6586152	32	15
TRANS8669	Chr01_hap1	3662273	37	21	3662631	39	22	Chr01_hap2	4245677	53	29	4246062	51	28
TRANS11172	Chr01_hap1	3666178	38	20	3667120	39	20	Chr06_hap2	13318194	43	20	13319117	43	19
TRANS8670	Chr01_hap1	3673886	46	28	3674138	45	27	Chr01_hap2	4254825	43	27	4255079	44	28
INVTR11174	Chr01_hap1	3686697	47	26	3687097	48	26	Chr14_hap2	6646571	34	18	6646975	34	18
INVTR11175	Chr01_hap1	3687040	49	26	3687176	48	26	Chr13_hap2	10730207	49	29	10730344	49	29
TRANS11176	Chr01_hap1	3700242	42	25	3701775	43	26	Chr10_hap2	19321360	57	34	19322879	56	34
TRANS8671	Chr01_hap1	3701822	44	27	3702233	44	27	Chr01_hap2	4249733	45	26	4250127	44	25
TRANS8672	Chr01_hap1	3709386	36	25	3710422	36	24	Chr01_hap2	9447045	41	25	9448082	39	23
TRANS11177	Chr01_hap1	3711233	36	23	3712843	34	21	Chr17_hap2	10703266	39	22	10704896	37	21
TRANS11179	Chr01_hap1	3724772	22	12	3727155	20	9	Chr17_hap2	658071	48	20	660461	45	19
TRANS8673	Chr01_hap1	3730573	19	11	3731545	21	12	Chr01_hap2	4201075	36	22	4202032	37	22
TRANS11180	Chr01_hap1	3740077	42	20	3740544	41	19	Chr15_hap2	1518088	38	21	1518555	35	19
TRANS11181	Chr01_hap1	3750772	40	26	3752697	40	23	Chr12_hap2	6519672	44	22	6521602	45	22
TRANS11182	Chr01_hap1	3754328	42	23	3755970	36	18	Chr07_hap2	5354752	43	21	5356399	43	21
INVTR11183	Chr01_hap1	3757618	39	22	3757925	40	22	Chr08_hap2	4767173	40	21	4767479	40	21
TRANS8674	Chr01_hap1	3927509	55	31	3928545	56	31	Chr01_hap2	31656294	34	15	31657333	34	15
TRANS8675	Chr01_hap1	3959666	74	29	3962710	65	28	Chr01_hap2	2326720	33	18	2329754	34	17
TRANS11184	Chr01_hap1	4002700	49	25	4003369	51	27	Chr11_hap2	6049177	55	38	6049846	54	38
TRANS11186	Chr01_hap1	4113234	41	19	4114069	39	19	Chr17_hap2	8349528	45	27	8350359	45	27
INVTR11187	Chr01_hap1	4150893	63	41	4155868	67	42	Chr17_hap2	2867091	35	25	2872075	39	25
TRANS8676	Chr01_hap1	4209378	110	59	4212611	106	57	Chr01_hap2	1401659	60	35	1404895	54	33
TRANS11188	Chr01_hap1	4211463	107	58	4214346	97	54	Chr03_hap2	793223	54	28	796107	50	22
INVTR10141	Chr01_hap1	4266318	65	38	4271905	75	42	Chr01_hap2	48925153	38	16	48930729	45	16
TRANS8677	Chr01_hap1	4336807	49	28	4338064	43	21	Chr01_hap2	4609195	37	21	4610452	53	28
TRANS11189	Chr01_hap1	4377187	40	23	4382757	33	18	Chr02_hap2	19236621	41	19	19242191	37	17
INVTR11190	Chr01_hap1	4381984	34	18	4386418	43	20	Chr19_hap2	7902663	92	37	7907120	50	26
INVTR10142	Chr01_hap1	4415909	52	23	4416502	55	25	Chr01_hap2	12870158	48	29	12870745	47	28
TRANS11191	Chr01_hap1	4417373	55	27	4418477	55	26	Chr19_hap2	11984015	35	18	11985117	36	17
INVTR11192	Chr01_hap1	4423890	59	23	4424563	57	21	Chr17_hap2	297906	42	28	298579	45	28
TRANS8678	Chr01_hap1	4471912	43	30	4473428	43	29	Chr01_hap2	10205610	41	22	10207142	43	24
INVTR11193	Chr01_hap1	4476506	42	27	4476999	44	29	Chr14_hap2	7695733	43	22	7696224	44	22
INVTR11194	Chr01_hap1	4479791	44	30	4480892	44	30	Chr17_hap2	5861311	38	24	5862402	39	23
INVTR11195	Chr01_hap1	4496147	45	28	4496736	49	28	Chr11_hap2	13600763	56	29	13601327	58	30
INVTR10143	Chr01_hap1	4532410	50	27	4533042	50	27	Chr01_hap2	34683373	48	20	34684009	46	19
TRANS11196	Chr01_hap1	4609438	46	23	4611340	46	23	Chr03_hap2	20387097	45	23	20388995	39	21
INVTR11197	Chr01_hap1	4614556	44	21	4615896	43	20	Chr19_hap2	4002544	45	31	4003897	46	33
TRANS11198	Chr01_hap1	4822365	37	20	4822743	37	20	Chr06_hap2	12126489	42	22	12126867	43	23
INVTR11199	Chr01_hap1	4827078	34	21	4827461	32	19	Chr07_hap2	13669480	41	23	13669857	41	24
INVTR11200	Chr01_hap1	4878005	30	14	4878318	31	15	Chr10_hap2	20330776	49	25	20331088	48	24
TRANS11201	Chr01_hap1	4887613	35	18	4888969	36	18	Chr13_hap2	14823265	46	19	14824615	44	19
TRANS11202	Chr01_hap1	4902309	42	23	4908490	42	24	Chr08_hap2	5057530	31	18	5063737	30	14
TRANS11203	Chr01_hap1	4942968	39	22	4948990	44	21	Chr03_hap2	16276624	74	42	16282654	63	37
INVTR11204	Chr01_hap1	4958095	38	20	4958509	39	20	Chr16_hap2	6640900	53	32	6641315	53	32
INVTR11205	Chr01_hap1	4960070	39	21	4960904	38	21	Chr04_hap2	20748878	44	30	20749724	44	30
INVTR11206	Chr01_hap1	4960528	39	21	4961181	37	21	Chr07_hap2	13577917	49	17	13578561	50	19
TRANS8679	Chr01_hap1	4961652	34	19	4962041	35	20	Chr01_hap2	47189715	36	21	47190103	36	21
INVTR11207	Chr01_hap1	4966023	35	21	4966395	35	21	Chr11_hap2	2416208	37	14	2416578	36	13
TRANS11208	Chr01_hap1	4989617	36	22	4991070	40	22	Chr03_hap2	15423939	32	19	15425386	37	20
TRANS11209	Chr01_hap1	4997149	32	19	4997563	33	19	Chr15_hap2	2204561	36	22	2204974	35	21
TRANS11210	Chr01_hap1	5000004	32	17	5000245	32	17	Chr11_hap2	11264335	46	22	11264576	46	22
TRANS8680	Chr01_hap1	5067254	34	26	5069760	35	29	Chr01_hap2	3592196	52	24	3594704	54	23
INVTR11212	Chr01_hap1	5130662	51	27	5133901	50	28	Chr02_hap2	19979839	49	28	19983066	47	24
INVTR11213	Chr01_hap1	5159838	44	19	5160509	41	20	Chr07_hap2	7602536	97	58	7603206	97	58
TRANS11215	Chr01_hap1	5223535	53	30	5228026	50	28	Chr06_hap2	13763778	43	25	13768259	45	26
INVTR11216	Chr01_hap1	5237252	53	30	5238216	50	28	Chr02_hap2	20048464	45	24	20049432	45	25
INVTR11217	Chr01_hap1	5300949	43	27	5302578	41	26	Chr16_hap2	3963938	42	27	3965581	45	29
INVTR11218	Chr01_hap1	5314631	44	25	5319684	46	26	Chr19_hap2	4528730	53	28	4533785	52	27
TRANS11219	Chr01_hap1	5335171	46	27	5338137	51	28	Chr18_hap2	7979001	39	23	7981965	40	23
TRANS8681	Chr01_hap1	5383890	60	35	5387458	66	39	Chr01_hap2	5467733	51	27	5471456	48	29
INVTR11220	Chr01_hap1	5387465	66	39	5388549	68	40	Chr03_hap2	15578505	30	20	15579589	31	21
TRANS11221	Chr01_hap1	5421844	60	31	5423545	59	33	Chr05_hap2	14919920	51	35	14921651	48	33
TRANS8682	Chr01_hap1	5452035	45	28	5455825	45	28	Chr01_hap2	5478918	46	26	5482200	56	30
TRANS8683	Chr01_hap1	5455665	45	28	5456056	44	27	Chr01_hap2	5577590	50	29	5577978	50	28
TRANS11222	Chr01_hap1	5456290	44	27	5461681	37	25	Chr19_hap2	2872984	58	33	2878376	57	35
TRANS8684	Chr01_hap1	5461681	37	25	5462803	36	24	Chr01_hap2	5578189	52	29	5579309	51	29
TRANS8685	Chr01_hap1	5472633	33	19	5474662	37	18	Chr01_hap2	5630371	36	24	5631962	35	23
TRANS11223	Chr01_hap1	5475405	38	18	5477317	40	19	Chr03_hap2	12949741	49	25	12951663	47	22
TRANS11224	Chr01_hap1	5476986	40	19	5478300	41	20	Chr17_hap2	14167313	39	18	14168636	40	20
INVTR11225	Chr01_hap1	5478159	41	20	5478990	43	20	Chr19_hap2	12115082	45	20	12115917	44	19
TRANS11226	Chr01_hap1	5485153	51	28	5485826	52	28	Chr15_hap2	8592433	42	21	8593114	42	21
INVTR10144	Chr01_hap1	5489601	43	26	5496127	59	40	Chr01_hap2	5660295	50	23	5666785	56	25
TRANS8686	Chr01_hap1	5504208	58	36	5512292	54	27	Chr01_hap2	5671767	55	28	5680882	42	25
TRANS11227	Chr01_hap1	5621401	48	19	5622288	48	18	Chr04_hap2	4957738	42	18	4958620	41	17
TRANS11228	Chr01_hap1	5732647	38	21	5738763	46	23	Chr13_hap2	5931244	40	22	5937302	40	23
INVTR11229	Chr01_hap1	5758961	40	21	5763727	39	22	Chr10_hap2	15496319	53	30	15501085	51	30
INVTR11230	Chr01_hap1	5793727	47	28	5794305	48	28	Chr09_hap2	9093395	49	25	9093976	49	25
TRANS8687	Chr01_hap1	5896860	49	30	5903219	54	34	Chr01_hap2	27245393	42	24	27251749	43	24
TRANS11231	Chr01_hap1	6078994	36	19	6079903	37	18	Chr10_hap2	16263300	46	26	16264189	46	27
INVTR11232	Chr01_hap1	6134994	36	23	6135378	36	23	Chr17_hap2	4904725	42	25	4905101	43	26
TRANS8688	Chr01_hap1	6223623	49	31	6223820	49	30	Chr01_hap2	6517421	33	16	6517618	33	16
TRANS8689	Chr01_hap1	6225426	42	26	6226251	40	25	Chr01_hap2	6450227	40	22	6451026	38	23
TRANS11234	Chr01_hap1	6247015	34	24	6247586	36	24	Chr06_hap2	6307048	47	26	6307613	49	27
TRANS8690	Chr01_hap1	6266282	34	17	6268784	30	17	Chr01_hap2	6507332	35	16	6509683	34	18
TRANS11235	Chr01_hap1	6292248	45	21	6293302	43	20	Chr05_hap2	14756924	57	33	14757970	54	31
INVTR10145	Chr01_hap1	6301502	49	23	6303500	51	25	Chr01_hap2	6504161	38	18	6506202	38	18
INVTR11238	Chr01_hap1	6426066	55	36	6428938	57	38	Chr10_hap2	899304	37	26	902179	38	26
INVTR11239	Chr01_hap1	6446295	40	19	6451437	40	19	Chr17_hap2	3930249	37	16	3935409	36	20
INVTR10146	Chr01_hap1	6482378	48	36	6484337	46	33	Chr01_hap2	24601824	54	25	24603825	51	25
TRANS11240	Chr01_hap1	6483850	48	35	6485629	45	32	Chr06_hap2	12723538	36	18	12725331	36	18
TRANS11241	Chr01_hap1	6522296	39	24	6528129	40	26	Chr11_hap2	17002753	44	29	17008625	42	31
TRANS8691	Chr01_hap1	6671635	48	26	6672424	47	26	Chr01_hap2	6746825	43	24	6747595	41	23
INVTR11243	Chr01_hap1	6761882	47	23	6762646	45	22	Chr13_hap2	7493926	55	29	7494682	53	27
TRANS11244	Chr01_hap1	6771856	43	17	6775710	45	20	Chr11_hap2	658434	35	17	662250	27	14
INVTR11245	Chr01_hap1	6777131	44	19	6778058	44	19	Chr17_hap2	15172578	30	12	15173507	28	12
TRANS11247	Chr01_hap1	6817250	46	26	6820078	49	26	Chr14_hap2	14574669	43	24	14577490	44	26
TRANS11248	Chr01_hap1	6898153	59	39	6899277	57	39	Chr14_hap2	15651463	33	17	15652584	33	16
TRANS11249	Chr01_hap1	6908243	53	38	6908713	52	37	Chr02_hap2	24606773	41	20	24607244	40	20
INVTR11250	Chr01_hap1	7017110	43	20	7021677	49	26	Chr11_hap2	4665076	38	21	4669596	38	22
INVTR11251	Chr01_hap1	7077142	36	18	7078125	39	20	Chr08_hap2	14919687	56	33	14920675	54	33
INVTR10147	Chr01_hap1	7081646	44	21	7082040	45	23	Chr01_hap2	13934428	35	19	13934834	36	21
TRANS11252	Chr01_hap1	7283915	40	24	7285476	41	25	Chr15_hap2	6816949	34	23	6818513	32	20
TRANS8692	Chr01_hap1	7387866	41	19	7388255	45	21	Chr01_hap2	7503506	41	25	7503890	42	26
INVTR11253	Chr01_hap1	7405847	47	26	7406407	46	27	Chr03_hap2	14790443	41	23	14791006	40	23
INVTR11254	Chr01_hap1	7419978	42	29	7422666	43	27	Chr12_hap2	910771	41	27	913444	48	33
TRANS11255	Chr01_hap1	7437140	48	27	7445216	42	24	Chr04_hap2	9595376	36	16	9603449	33	18
TRANS11256	Chr01_hap1	7461007	45	27	7462530	43	27	Chr19_hap2	4985060	42	22	4986560	48	24
TRANS11258	Chr01_hap1	7499223	40	23	7507175	38	22	Chr02_hap2	1644990	40	28	1649767	38	27
INVTR10148	Chr01_hap1	7507258	38	22	7510444	40	23	Chr01_hap2	7505240	39	23	7507055	42	25
INVTR10149	Chr01_hap1	7514928	48	26	7516251	47	25	Chr01_hap2	7503933	42	26	7505247	39	23
TRANS8693	Chr01_hap1	7516336	46	25	7516813	48	26	Chr01_hap2	7508709	39	23	7509200	40	22
TRANS11261	Chr01_hap1	7517877	46	26	7518518	46	27	Chr03_hap2	20334818	33	20	20335462	31	18
TRANS8694	Chr01_hap1	7520240	46	27	7522247	45	27	Chr01_hap2	7512399	40	20	7514477	36	18
TRANS8695	Chr01_hap1	7533522	44	24	7535412	40	21	Chr01_hap2	7515702	38	18	7517600	36	17
TRANS11263	Chr01_hap1	7537776	35	19	7539261	40	19	Chr19_hap2	6772324	62	34	6773783	55	30
TRANS11264	Chr01_hap1	7544484	34	15	7545020	35	16	Chr19_hap2	15805223	42	20	15805760	42	20
INVTR11265	Chr01_hap1	7549179	37	14	7549979	40	17	Chr04_hap2	15925140	50	30	15925940	49	29
INVTR11266	Chr01_hap1	7616633	36	18	7618148	34	19	Chr10_hap2	4282093	49	30	4283614	46	27
TRANS8696	Chr01_hap1	7681268	39	24	7681932	42	24	Chr01_hap2	27383130	24	11	27383774	24	10
TRANS11267	Chr01_hap1	7863475	45	27	7864606	48	26	Chr04_hap2	11938997	30	19	11940113	32	19
TRANS11268	Chr01_hap1	7918101	48	30	7919134	48	31	Chr14_hap2	23788492	29	19	23789528	30	19
INVTR11269	Chr01_hap1	8023974	37	24	8024575	36	23	Chr16_hap2	11605095	26	15	11605692	26	15
TRANS11271	Chr01_hap1	8049189	58	33	8049719	57	33	Chr19_hap2	15640230	52	29	15640759	52	30
INVTR11272	Chr01_hap1	8062809	53	32	8063084	54	33	Chr14_hap2	13032757	36	23	13033035	36	23
INVTR11273	Chr01_hap1	8119376	41	20	8121455	39	19	Chr06_hap2	11304255	36	22	11306329	35	23
INVTR11274	Chr01_hap1	8129749	27	13	8131903	28	14	Chr05_hap2	9653476	40	23	9655620	39	21
TRANS11275	Chr01_hap1	8140159	38	21	8145016	40	22	Chr16_hap2	700341	40	14	705197	45	23
TRANS11276	Chr01_hap1	8149462	40	20	8150928	41	21	Chr14_hap2	17063900	40	12	17065367	41	12
TRANS8697	Chr01_hap1	8155689	39	24	8156786	40	25	Chr01_hap2	8127098	44	18	8128195	46	20
INVTR10150	Chr01_hap1	8166518	42	24	8171619	44	23	Chr01_hap2	41148640	83	51	41153729	85	48
TRANS11277	Chr01_hap1	8178344	54	22	8179063	54	22	Chr02_hap2	18421016	45	21	18421730	44	22
TRANS11278	Chr01_hap1	8244199	41	30	8248930	34	23	Chr12_hap2	10376606	41	25	10381326	41	23
TRANS8698	Chr01_hap1	8252578	38	25	8253476	40	26	Chr01_hap2	41629972	42	21	41630868	39	20
INVTR11279	Chr01_hap1	8276349	35	20	8286672	284	158	Chr19_hap2	335237	84	50	345562	34	21
INVTR11280	Chr01_hap1	8371655	38	20	8371877	39	21	Chr04_hap2	9103839	37	25	9104065	37	25
INVTR11281	Chr01_hap1	8395928	44	24	8396085	45	24	Chr18_hap2	11046620	41	23	11046776	41	23
INVTR11282	Chr01_hap1	8417285	39	28	8419221	42	29	Chr12_hap2	6915595	41	25	6917550	41	27
INVTR11283	Chr01_hap1	8435391	44	20	8435598	44	20	Chr06_hap2	10486638	32	17	10486845	32	17
TRANS11284	Chr01_hap1	8478979	39	19	8479577	38	17	Chr07_hap2	6632468	47	26	6633077	47	27
TRANS11285	Chr01_hap1	8479889	37	17	8480335	37	17	Chr07_hap2	6634758	46	24	6635209	46	23
TRANS11286	Chr01_hap1	8480252	37	17	8480783	36	17	Chr14_hap2	14720380	39	29	14720908	40	30
INVTR11287	Chr01_hap1	8481224	36	17	8484100	36	19	Chr04_hap2	12752127	43	25	12755024	40	24
TRANS8699	Chr01_hap1	8486416	37	21	8487935	35	19	Chr01_hap2	8564904	34	13	8566410	37	16
INVTR10151	Chr01_hap1	8496645	38	20	8498352	40	22	Chr01_hap2	27894394	39	23	27896129	41	22
TRANS8700	Chr01_hap1	8503310	49	26	8504858	50	25	Chr01_hap2	8640311	26	9	8641868	25	8
TRANS8701	Chr01_hap1	8534145	52	32	8534449	51	31	Chr01_hap2	8516102	36	17	8516406	35	17
INVTR11290	Chr01_hap1	8537797	54	33	8538729	51	30	Chr16_hap2	3741917	39	19	3742838	41	20
INVTR11291	Chr01_hap1	8549246	48	28	8551202	46	28	Chr04_hap2	9489067	42	23	9491015	39	23
INVTR11292	Chr01_hap1	8584165	25	15	8584908	27	15	Chr08_hap2	2465492	44	22	2466241	45	23
TRANS11294	Chr01_hap1	8585972	31	17	8587977	31	18	Chr04_hap2	3220606	51	28	3222601	49	27
INVTR10152	Chr01_hap1	8588002	31	18	8589246	30	17	Chr01_hap2	28197846	47	21	28199097	44	20
INVTR10153	Chr01_hap1	8589381	30	17	8589789	29	17	Chr01_hap2	14168194	44	24	14168609	45	25
INVTR11295	Chr01_hap1	8590805	28	16	8591335	30	18	Chr14_hap2	14512194	29	17	14512722	29	18
TRANS11296	Chr01_hap1	8635291	71	40	8636972	38	21	Chr03_hap2	11533115	33	19	11534808	32	19
TRANS8702	Chr01_hap1	8664858	37	18	8667539	29	17	Chr01_hap2	8582305	36	18	8585000	36	19
TRANS8703	Chr01_hap1	8667912	30	18	8668237	30	18	Chr01_hap2	8531395	34	21	8531714	35	21
INVTR11297	Chr01_hap1	8682977	37	21	8683442	37	20	Chr11_hap2	12614355	46	23	12614817	75	38
INVTR11298	Chr01_hap1	8697615	46	20	8697837	46	20	Chr02_hap2	11828120	28	18	11828343	29	18
TRANS11299	Chr01_hap1	8768414	31	18	8769145	32	19	Chr12_hap2	5986814	55	30	5987555	54	30
INVTR11300	Chr01_hap1	8819699	38	26	8820517	41	28	Chr02_hap2	17963595	33	18	17964400	31	19
TRANS11301	Chr01_hap1	8832100	33	22	8833718	34	23	Chr13_hap2	2585164	37	23	2586773	32	20
INVTR10154	Chr01_hap1	8839739	29	18	8840192	28	17	Chr01_hap2	46889979	34	17	46890429	36	16
INVTR11302	Chr01_hap1	8854048	43	26	8859366	43	23	Chr10_hap2	2886067	39	20	2891379	46	24
TRANS8704	Chr01_hap1	8860301	42	21	8866567	49	19	Chr01_hap2	8996888	53	27	9003462	51	25
TRANS11304	Chr01_hap1	8879623	41	17	8880375	40	16	Chr14_hap2	7754515	54	32	7755269	51	30
INVTR10155	Chr01_hap1	8880788	41	16	8881158	44	18	Chr01_hap2	9010996	52	28	9011372	52	27
TRANS11305	Chr01_hap1	8882920	41	19	8885453	41	19	Chr11_hap2	17035454	35	26	17038004	35	25
INVTR11306	Chr01_hap1	8908693	64	34	8909873	64	36	Chr18_hap2	8479469	35	15	8480648	35	14
TRANS8705	Chr01_hap1	8982938	93	44	8985667	86	41	Chr01_hap2	9005810	52	27	9008539	52	27
TRANS8706	Chr01_hap1	8998157	47	24	9001665	50	26	Chr01_hap2	8910460	43	22	8913840	37	21
TRANS8707	Chr01_hap1	9001669	50	26	9003143	50	25	Chr01_hap2	8928800	46	23	8930273	45	23
TRANS11307	Chr01_hap1	9112672	50	29	9113597	48	28	Chr02_hap2	12726246	46	19	12727181	47	19
TRANS8708	Chr01_hap1	9113598	48	28	9114617	50	30	Chr01_hap2	9020808	49	28	9021807	48	29
TRANS11308	Chr01_hap1	9121963	42	26	9122457	45	28	Chr11_hap2	11932477	40	26	11932967	39	25
TRANS8709	Chr01_hap1	9127424	56	35	9128460	57	34	Chr01_hap2	9026436	49	30	9027675	53	33
INVTR10156	Chr01_hap1	9128467	57	34	9130007	58	34	Chr01_hap2	33902014	29	15	33903573	28	15
TRANS11310	Chr01_hap1	9165839	37	17	9167090	37	19	Chr15_hap2	4966438	54	37	4967730	52	36
INVTR11311	Chr01_hap1	9201966	35	17	9202538	32	16	Chr08_hap2	3950294	38	20	3950845	36	19
TRANS11312	Chr01_hap1	9577883	46	23	9579249	47	25	Chr03_hap2	1650847	33	20	1652212	36	21
INVTR11313	Chr01_hap1	9625313	35	17	9625518	35	17	Chr19_hap2	3418866	33	16	3419072	34	16
INVTR11314	Chr01_hap1	9641603	46	19	9643331	50	20	Chr03_hap2	12530736	25	13	12532481	23	12
INVTR11315	Chr01_hap1	9643068	48	20	9643634	51	20	Chr15_hap2	7117926	36	18	7118506	40	20
TRANS11316	Chr01_hap1	9644804	3121	948	9645172	48	19	Chr14_hap2	6887483	47	22	6887850	457	71
TRANS11317	Chr01_hap1	9770984	76	39	9772661	42	24	Chr02_hap2	24798758	43	17	24800427	47	19
TRANS11319	Chr01_hap1	9937355	41	27	9938917	38	26	Chr05_hap2	13079364	31	14	13080960	36	19
INVTR11320	Chr01_hap1	9981568	42	23	9987613	37	22	Chr07_hap2	3392137	54	34	3398164	56	31
INVTR11323	Chr01_hap1	10061049	42	23	10061826	40	21	Chr10_hap2	5364051	41	20	5364844	36	19
TRANS11324	Chr01_hap1	10134508	39	21	10135948	41	21	Chr08_hap2	26130945	37	17	26132393	39	18
INVTR11325	Chr01_hap1	10142350	40	20	10142894	40	20	Chr07_hap2	4040598	27	17	4041147	26	16
INVTR10157	Chr01_hap1	10154665	42	21	10156746	40	20	Chr01_hap2	10035715	42	26	10037803	39	26
TRANS8710	Chr01_hap1	10157434	40	19	10160015	40	18	Chr01_hap2	10038923	39	25	10041509	39	24
TRANS8711	Chr01_hap1	10173519	45	22	10174154	47	23	Chr01_hap2	10178239	48	21	10178886	49	21
TRANS8712	Chr01_hap1	10182530	46	24	10185932	40	22	Chr01_hap2	10097495	49	26	10100906	49	24
TRANS8713	Chr01_hap1	10191970	44	24	10196980	42	21	Chr01_hap2	10131512	43	19	10136562	43	22
INVTR11326	Chr01_hap1	10234004	51	26	10234717	52	26	Chr11_hap2	2737606	38	20	2738324	39	20
INVTR11327	Chr01_hap1	10250721	42	25	10251488	42	24	Chr13_hap2	10674822	44	24	10675590	47	25
TRANS8714	Chr01_hap1	10396701	47	24	10398361	49	24	Chr01_hap2	34735584	36	20	34737241	35	20
INVTR11328	Chr01_hap1	10689922	33	20	10702127	36	14	Chr10_hap2	4146848	48	31	4160253	46	21
INVTR11330	Chr01_hap1	10742453	40	23	10745613	40	21	Chr09_hap2	8522112	46	24	8525262	46	25
TRANS8715	Chr01_hap1	10749779	39	21	10750411	38	21	Chr01_hap2	31870645	52	33	31871284	57	36
INVTR11331	Chr01_hap1	10798782	36	23	10798886	36	23	Chr04_hap2	13826847	39	16	13826951	38	16
TRANS11332	Chr01_hap1	10800664	37	23	10800892	37	23	Chr19_hap2	6801655	59	34	6801884	59	33
TRANS11333	Chr01_hap1	10811332	35	19	10811816	34	18	Chr13_hap2	4715433	39	24	4715949	40	24
TRANS11334	Chr01_hap1	10813832	34	19	10814832	34	19	Chr09_hap2	11502957	55	28	11503949	53	29
TRANS11335	Chr01_hap1	10877096	40	26	10881725	40	21	Chr18_hap2	11507606	42	21	11512249	44	23
INVTR11336	Chr01_hap1	11022790	40	17	11024150	44	18	Chr11_hap2	11957458	39	21	11958802	37	20
TRANS11337	Chr01_hap1	11120339	46	21	11123653	51	25	Chr02_hap2	21220722	40	21	21224009	44	24
TRANS8716	Chr01_hap1	11160039	46	30	11162351	43	31	Chr01_hap2	14587234	38	22	14589510	42	27
INVTR11338	Chr01_hap1	11310623	45	18	11312259	45	19	Chr04_hap2	16233627	51	28	16235255	46	26
TRANS8717	Chr01_hap1	11412912	36	16	11416228	39	19	Chr01_hap2	37236448	43	25	37239691	47	27
INVTR10158	Chr01_hap1	11438435	50	22	11440251	50	22	Chr01_hap2	29509567	38	20	29511372	44	23
INVTR10159	Chr01_hap1	11603108	39	20	11604629	42	22	Chr01_hap2	5409253	38	23	5410766	36	21
INVTR11339	Chr01_hap1	11672688	62	31	11673491	64	32	Chr09_hap2	11965103	37	25	11965908	35	23
INVTR11340	Chr01_hap1	11679464	50	28	11681247	53	27	Chr09_hap2	11266130	47	26	11267919	47	27
TRANS11341	Chr01_hap1	11682085	50	25	11684762	50	27	Chr04_hap2	10192892	53	38	10195548	56	40
TRANS11342	Chr01_hap1	11688389	48	24	11689665	48	25	Chr16_hap2	5348420	32	18	5349701	33	18
INVTR11344	Chr01_hap1	11732471	47	30	11735521	40	21	Chr14_hap2	17915387	46	24	17918438	44	24
INVTR11345	Chr01_hap1	11767592	59	27	11769012	53	25	Chr12_hap2	7908536	43	22	7909944	43	22
INVTR11346	Chr01_hap1	11827106	36	25	11827619	36	25	Chr06_hap2	13973614	46	27	13974130	49	27
TRANS8718	Chr01_hap1	12054297	42	23	12056666	41	22	Chr01_hap2	2337976	30	17	2340312	30	18
TRANS11347	Chr01_hap1	12109812	36	21	12110734	36	22	Chr14_hap2	10620838	31	14	10621756	28	13
INVTR10160	Chr01_hap1	12115386	39	23	12118417	40	23	Chr01_hap2	15508971	55	27	15512045	52	26
INVTR10161	Chr01_hap1	12124472	46	26	12125448	44	25	Chr01_hap2	9845557	38	22	9846527	39	22
TRANS11348	Chr01_hap1	12140669	41	23	12140985	40	22	Chr18_hap2	105431	514	225	105751	508	225
TRANS11349	Chr01_hap1	12295430	43	25	12296845	41	22	Chr05_hap2	6822317	40	16	6823753	37	18
INVTR11350	Chr01_hap1	12580895	45	21	12583981	42	23	Chr07_hap2	4269418	49	31	4272516	60	33
INVTR11351	Chr01_hap1	12636071	49	31	12636538	44	27	Chr07_hap2	8738610	3054	1100	8739077	3254	1156
INVTR11352	Chr01_hap1	12651950	44	24	12652858	43	24	Chr08_hap2	13648330	46	26	13649233	50	26
TRANS11353	Chr01_hap1	12753499	42	21	12754185	43	21	Chr02_hap2	20945482	46	31	20946173	46	29
INVTR11356	Chr01_hap1	12936207	46	24	12937909	43	24	Chr16_hap2	1171584	30	9	1173280	29	10
INVTR11357	Chr01_hap1	12942777	50	28	12943218	50	27	Chr09_hap2	3242212	26	12	3242657	25	11
INVTR11358	Chr01_hap1	12944248	48	27	12944946	47	27	Chr16_hap2	5441827	35	24	5442515	34	22
TRANS11359	Chr01_hap1	12954093	53	29	12954933	53	30	Chr08_hap2	23080979	38	21	23081802	35	19
INVTR11360	Chr01_hap1	13100903	50	23	13101223	51	23	Chr17_hap2	6229756	44	25	6230074	45	25
TRANS11361	Chr01_hap1	13107203	50	20	13108891	48	19	Chr15_hap2	8364542	46	25	8366221	46	23
INVTR11362	Chr01_hap1	13110431	46	19	13111692	43	18	Chr17_hap2	9553547	69	35	9554773	67	39
INVTR11364	Chr01_hap1	13213621	48	30	13214102	48	30	Chr05_hap2	11619090	38	21	11619570	37	20
TRANS8719	Chr01_hap1	13295264	50	20	13298907	48	20	Chr01_hap2	24617086	49	29	24621586	46	29
TRANS11365	Chr01_hap1	13308508	50	25	13311981	46	25	Chr12_hap2	5838593	49	22	5842126	42	22
INVTR11366	Chr01_hap1	13321553	49	28	13322105	51	29	Chr04_hap2	18031383	42	25	18031937	43	26
TRANS11367	Chr01_hap1	13388574	51	26	13389526	49	26	Chr06_hap2	20739401	37	18	20740346	37	18
TRANS11368	Chr01_hap1	13495758	49	29	13497156	52	32	Chr11_hap2	2067111	56	26	2068528	54	24
INVTR11369	Chr01_hap1	13497986	52	32	13498542	51	31	Chr17_hap2	536237	42	18	536775	41	18
TRANS11370	Chr01_hap1	13501266	51	30	13502110	49	29	Chr15_hap2	8491338	47	23	8492186	45	23
TRANS11371	Chr01_hap1	13708813	43	29	13709471	41	29	Chr03_hap2	1235272	37	19	1235930	39	19
TRANS11372	Chr01_hap1	13710380	49	36	13712772	50	35	Chr10_hap2	2968227	62	32	2970654	60	29
INVTR11373	Chr01_hap1	13711675	49	36	13713868	49	35	Chr13_hap2	14230140	59	34	14232367	67	36
INVTR11374	Chr01_hap1	13713862	49	35	13715775	52	37	Chr15_hap2	8256678	48	28	8258585	48	29
TRANS8720	Chr01_hap1	13973205	49	26	13973952	47	25	Chr01_hap2	6080683	52	30	6081439	52	29
TRANS8721	Chr01_hap1	14247918	55	30	14250382	57	30	Chr01_hap2	11509845	47	31	11512301	42	28
INVTR11375	Chr01_hap1	14366651	41	21	14367174	42	23	Chr10_hap2	6103265	44	24	6103788	44	24
TRANS11376	Chr01_hap1	14376216	38	16	14376886	37	16	Chr13_hap2	11446001	46	29	11446668	46	29
TRANS11377	Chr01_hap1	14380311	36	17	14381293	35	16	Chr06_hap2	10124804	37	17	10125783	37	16
TRANS11378	Chr01_hap1	14402339	45	27	14404641	47	26	Chr08_hap2	2128583	32	19	2130896	30	18
TRANS11379	Chr01_hap1	14445352	47	29	14446095	47	29	Chr11_hap2	2383585	51	29	2384330	54	30
INVTR11380	Chr01_hap1	14499963	35	22	14500219	36	22	Chr04_hap2	7421128	39	20	7421383	39	20
INVTR11381	Chr01_hap1	14502698	42	26	14503495	40	25	Chr03_hap2	4035316	51	27	4036115	52	27
TRANS11382	Chr01_hap1	14506989	34	22	14508614	35	22	Chr11_hap2	8152982	86	43	8154611	110	54
TRANS11384	Chr01_hap1	14562862	51	33	14564025	50	32	Chr16_hap2	6485320	45	22	6486476	44	21
INVTR11385	Chr01_hap1	14576066	33	17	14576922	31	15	Chr10_hap2	4285596	45	26	4286447	46	28
INVTR11386	Chr01_hap1	14592506	42	27	14593300	43	27	Chr07_hap2	10900142	51	26	10900926	50	26
INVTR10162	Chr01_hap1	14594923	46	29	14596621	51	32	Chr01_hap2	5539573	35	21	5541264	35	21
INVTR10163	Chr01_hap1	14601286	49	28	14601559	50	29	Chr01_hap2	8651326	26	11	8651593	27	12
TRANS11387	Chr01_hap1	14633851	29	15	14636791	33	16	Chr02_hap2	17965241	30	18	17968241	30	18
TRANS11388	Chr01_hap1	14660940	44	24	14667219	59	28	Chr11_hap2	8368855	37	20	8375131	33	18
TRANS11389	Chr01_hap1	14669191	58	27	14669716	58	27	Chr18_hap2	8498730	41	23	8499257	43	24
INVTR11390	Chr01_hap1	14693691	49	32	14694830	47	30	Chr19_hap2	9939218	49	25	9940381	50	27
TRANS11391	Chr01_hap1	14700389	44	28	14701916	44	28	Chr12_hap2	7504157	46	32	7505674	45	30
INVTR11392	Chr01_hap1	14729749	47	31	14730683	48	33	Chr16_hap2	5490421	50	28	5491369	55	32
TRANS11393	Chr01_hap1	14731992	52	37	14733848	50	35	Chr06_hap2	8813111	53	21	8814943	47	18
TRANS11394	Chr01_hap1	14733849	50	35	14735448	54	37	Chr19_hap2	7222309	36	24	7223887	36	24
INVTR11395	Chr01_hap1	14792011	104	59	14798401	107	62	Chr14_hap2	16798823	128	58	16805237	71	40
INVTR11397	Chr01_hap1	14854933	33	19	14855397	33	19	Chr17_hap2	15661840	57	33	15662305	57	33
TRANS11398	Chr01_hap1	14905822	37	19	14906329	37	19	Chr06_hap2	18983866	47	30	18984373	46	29
TRANS11399	Chr01_hap1	14923625	31	21	14923933	33	22	Chr19_hap2	5036130	42	19	5036440	39	20
TRANS8722	Chr01_hap1	15050254	47	25	15051167	47	27	Chr01_hap2	40923853	39	22	40924764	39	22
TRANS11401	Chr01_hap1	15069461	57	30	15070159	55	30	Chr02_hap2	6382267	51	33	6382965	48	32
TRANS8723	Chr01_hap1	15229325	39	15	15229822	38	15	Chr01_hap2	36111205	56	30	36111698	55	30
TRANS11403	Chr01_hap1	15268831	42	25	15269705	42	25	Chr12_hap2	13133054	39	28	13133914	38	27
INVTR11404	Chr01_hap1	15572630	46	19	15573442	44	18	Chr11_hap2	12790372	37	19	12791185	37	19
TRANS8724	Chr01_hap1	15594487	48	29	15595920	45	28	Chr01_hap2	15440610	51	35	15442033	53	36
INVTR11405	Chr01_hap1	15608014	40	26	15608902	41	26	Chr15_hap2	2216950	42	19	2217832	40	19
TRANS11406	Chr01_hap1	15621515	48	30	15622606	48	30	Chr10_hap2	13731612	43	23	13732717	43	23
INVTR11407	Chr01_hap1	15737303	37	18	15738573	37	18	Chr11_hap2	2091601	30	20	2092816	27	18
TRANS11409	Chr01_hap1	15882153	54	27	15886997	56	30	Chr05_hap2	8841043	40	21	8845799	46	27
TRANS11410	Chr01_hap1	16049560	46	18	16049702	46	18	Chr09_hap2	10963015	45	23	10963160	45	23
TRANS11411	Chr01_hap1	16340666	20	10	16345437	24	10	Chr04_hap2	19631859	44	22	19636631	46	24
TRANS11412	Chr01_hap1	16414871	46	30	16420672	42	26	Chr05_hap2	4821264	45	34	4827090	44	28
INVTR10164	Chr01_hap1	16433819	40	23	16434213	39	22	Chr01_hap2	41714280	43	23	41714673	44	23
TRANS8725	Chr01_hap1	16478182	34	15	16479808	38	17	Chr01_hap2	8659034	32	19	8660632	37	21
INVTR11413	Chr01_hap1	16478483	34	15	16481706	34	19	Chr14_hap2	13704321	37	21	13707527	37	21
TRANS8726	Chr01_hap1	16487732	27	20	16489278	34	24	Chr01_hap2	22083777	37	21	22085344	36	19
INVTR11414	Chr01_hap1	16577543	32	21	16578013	33	22	Chr18_hap2	4887098	42	21	4887570	43	21
INVTR10165	Chr01_hap1	16732216	50	30	16738275	51	28	Chr01_hap2	16290935	49	28	16297054	52	29
INVTR11416	Chr01_hap1	16873745	46	22	16878006	45	22	Chr07_hap2	4977375	36	18	4981646	36	19
TRANS11417	Chr01_hap1	16881091	44	20	16881549	46	21	Chr02_hap2	12923866	48	30	12924341	50	32
INVTR11418	Chr01_hap1	17003121	54	24	17003316	53	23	Chr14_hap2	13545568	35	16	13545761	35	16
TRANS11419	Chr01_hap1	17054998	52	29	17055623	55	32	Chr06_hap2	9024727	49	30	9025357	51	33
INVTR11420	Chr01_hap1	17068399	52	31	17068751	53	32	Chr04_hap2	4987521	44	23	4987879	44	23
TRANS11422	Chr01_hap1	17155282	53	29	17155886	55	30	Chr16_hap2	14018720	48	32	14019324	48	32
TRANS11423	Chr01_hap1	17168599	55	31	17173973	53	28	Chr16_hap2	10238812	40	21	10244163	45	25
INVTR11424	Chr01_hap1	17431487	47	27	17432421	44	26	Chr17_hap2	7832056	45	25	7833012	45	24
INVTR10166	Chr01_hap1	17434850	43	25	17436950	37	21	Chr01_hap2	28202466	41	21	28204539	41	21
INVTR10167	Chr01_hap1	17441728	34	18	17442315	34	18	Chr01_hap2	34475972	31	18	34476555	32	19
TRANS11425	Chr01_hap1	17445899	34	16	17446749	36	16	Chr06_hap2	525258	36	18	526107	38	19
TRANS11426	Chr01_hap1	17467678	45	27	17470199	43	26	Chr18_hap2	9110737	35	20	9113284	33	18
INVTR11428	Chr01_hap1	17503940	44	20	17509270	42	20	Chr11_hap2	5571868	51	23	5577242	51	26
INVTR11429	Chr01_hap1	17527162	33	16	17530783	34	15	Chr09_hap2	12473445	33	17	12477062	28	17
INVTR10168	Chr01_hap1	17552098	38	19	17553007	40	19	Chr01_hap2	34570815	33	17	34571733	32	16
TRANS11431	Chr01_hap1	17553999	39	20	17554978	37	19	Chr18_hap2	6106347	54	30	6107335	56	30
INVTR11432	Chr01_hap1	17567885	38	18	17568269	38	18	Chr08_hap2	3327776	39	17	3328155	38	16
INVTR11433	Chr01_hap1	17568449	38	18	17568780	38	18	Chr08_hap2	3329052	39	17	3329380	40	17
TRANS11434	Chr01_hap1	17791428	44	24	17791915	40	22	Chr19_hap2	15891167	42	25	15891643	41	25
INVTR11435	Chr01_hap1	17877284	35	12	17878828	31	10	Chr02_hap2	18976567	34	11	18978113	35	10
TRANS11436	Chr01_hap1	17910169	40	24	17911823	43	27	Chr09_hap2	9329100	51	23	9330742	54	24
INVTR11437	Chr01_hap1	17919886	37	24	17921491	35	24	Chr07_hap2	7268452	51	26	7270045	53	25
TRANS11438	Chr01_hap1	17922236	34	24	17922907	36	24	Chr15_hap2	6319319	51	34	6319987	50	33
TRANS11439	Chr01_hap1	17940463	40	25	17940858	40	25	Chr16_hap2	6640735	53	32	6641129	53	32
TRANS8727	Chr01_hap1	17944766	42	23	17949667	49	26	Chr01_hap2	17801947	33	21	17806586	34	21
INVTR11440	Chr01_hap1	17957544	44	25	17960245	43	26	Chr14_hap2	12642882	49	27	12645560	47	29
TRANS11441	Chr01_hap1	17961412	43	27	17963568	41	28	Chr03_hap2	17219251	45	21	17221379	46	21
TRANS11443	Chr01_hap1	17963571	41	28	17974073	37	23	Chr15_hap2	9358965	48	23	9369476	48	24
TRANS11445	Chr01_hap1	17986614	32	15	17988120	31	14	Chr19_hap2	11505938	36	21	11507454	36	20
TRANS11446	Chr01_hap1	17988028	32	14	17989182	27	14	Chr16_hap2	6405768	31	14	6406924	27	11
TRANS11447	Chr01_hap1	17997077	30	17	18002154	39	23	Chr15_hap2	1778095	39	22	1783184	37	22
INVTR11448	Chr01_hap1	18003477	43	23	18005102	42	23	Chr05_hap2	14455721	62	36	14457349	67	37
TRANS11449	Chr01_hap1	18006607	42	23	18006988	43	24	Chr17_hap2	8651360	44	22	8651741	43	21
INVTR11450	Chr01_hap1	18010258	45	23	18014281	51	25	Chr05_hap2	10939535	43	23	10943495	45	24
INVTR10169	Chr01_hap1	18021143	49	25	18022178	46	24	Chr01_hap2	14512022	32	16	14513076	33	15
INVTR10170	Chr01_hap1	18101444	53	29	18105213	49	28	Chr01_hap2	15232343	38	19	15236111	37	16
INVTR11453	Chr01_hap1	18216478	45	23	18217912	43	23	Chr06_hap2	12103027	39	25	12104457	43	26
INVTR11455	Chr01_hap1	18328807	51	30	18330394	51	29	Chr03_hap2	18773981	49	20	18775603	49	20
TRANS11456	Chr01_hap1	18359642	28	17	18364900	28	15	Chr10_hap2	4116864	56	30	4122104	49	27
INVTR11458	Chr01_hap1	18405949	47	19	18411026	46	17	Chr03_hap2	380829	56	35	385907	56	34
TRANS11459	Chr01_hap1	18454716	47	30	18455019	47	30	Chr10_hap2	309631	19	7	309940	21	8
INVTR11460	Chr01_hap1	18654833	40	21	18655034	40	21	Chr03_hap2	17173984	46	25	17174185	46	25
INVTR11461	Chr01_hap1	18680218	49	26	18681141	50	26	Chr04_hap2	17976633	57	31	17977556	57	31
INVTR11462	Chr01_hap1	18681653	50	26	18682023	49	24	Chr12_hap2	7551211	38	25	7551576	39	25
TRANS8728	Chr01_hap1	18719898	46	28	18720006	46	28	Chr01_hap2	42981007	48	28	42981115	48	28
INVTR11464	Chr01_hap1	18727712	42	24	18728352	41	23	Chr08_hap2	1639068	35	23	1639710	37	24
INVTR11465	Chr01_hap1	18730814	38	21	18732671	38	22	Chr19_hap2	9849855	50	31	9851707	53	32
TRANS11466	Chr01_hap1	18738362	36	19	18738589	36	19	Chr09_hap2	3218937	46	25	3219167	46	26
TRANS11467	Chr01_hap1	18742353	43	21	18743220	43	22	Chr17_hap2	15395895	41	21	15396746	38	20
INVTR11468	Chr01_hap1	18749326	38	23	18749789	39	23	Chr17_hap2	289832	43	25	290298	39	25
INVTR10171	Chr01_hap1	18862793	45	24	18866927	40	22	Chr01_hap2	27376886	20	9	27380973	19	10
INVTR11469	Chr01_hap1	18907614	54	20	18908236	54	19	Chr04_hap2	7732215	40	20	7732840	40	22
INVTR11471	Chr01_hap1	19032187	38	17	19037039	42	19	Chr14_hap2	7177916	45	25	7182784	53	27
TRANS11472	Chr01_hap1	19130957	49	31	19131513	47	31	Chr11_hap2	11151017	39	20	11151574	42	20
TRANS11473	Chr01_hap1	19134937	51	32	19135420	52	32	Chr07_hap2	3001543	38	23	3002034	39	23
INVTR11475	Chr01_hap1	19167273	24	9	19174112	24	12	Chr03_hap2	18705121	46	23	18712009	47	25
INVTR11476	Chr01_hap1	19179212	27	15	19183765	38	18	Chr07_hap2	1707459	39	24	1712021	49	30
INVTR11477	Chr01_hap1	19272013	54	29	19275952	51	26	Chr04_hap2	6984744	39	23	6988699	35	22
INVTR11478	Chr01_hap1	19275737	49	25	19276625	52	26	Chr02_hap2	21219173	40	21	21220081	39	21
INVTR10172	Chr01_hap1	19388122	50	27	19390745	53	29	Chr01_hap2	19305932	48	18	19308581	42	17
INVTR11479	Chr01_hap1	19390747	53	29	19394016	52	26	Chr08_hap2	1695327	31	21	1697760	29	20
INVTR10173	Chr01_hap1	19406176	52	28	19407723	48	25	Chr01_hap2	19367995	42	23	19369531	43	24
TRANS8729	Chr01_hap1	19439849	73	42	19443103	75	46	Chr01_hap2	19376252	44	25	19379497	46	24
INVTR11480	Chr01_hap1	19443103	75	46	19443834	78	46	Chr12_hap2	6874459	50	29	6875204	49	29
INVTR10174	Chr01_hap1	19469347	51	25	19469897	50	25	Chr01_hap2	19297413	43	20	19297960	43	19
TRANS8730	Chr01_hap1	19502922	58	25	19505784	58	26	Chr01_hap2	19381416	43	25	19384282	40	22
INVTR11481	Chr01_hap1	19544312	33	15	19545125	34	14	Chr15_hap2	700332	43	21	701151	42	20
TRANS8731	Chr01_hap1	19768218	31	17	19769567	31	17	Chr01_hap2	43951632	41	27	43952972	39	25
INVTR11482	Chr01_hap1	19771517	33	17	19772583	37	19	Chr04_hap2	15690213	30	20	15691283	35	23
TRANS11483	Chr01_hap1	19773367	34	18	19773986	33	18	Chr10_hap2	9068071	38	23	9068675	38	23
INVTR10175	Chr01_hap1	19774996	31	17	19775569	32	16	Chr01_hap2	8033919	45	24	8034519	44	24
TRANS8732	Chr01_hap1	19777492	34	18	19779628	37	20	Chr01_hap2	3872709	55	38	3874840	51	34
TRANS8733	Chr01_hap1	19903256	39	19	19904971	39	20	Chr01_hap2	5319966	36	15	5321700	34	15
TRANS11486	Chr01_hap1	19979969	37	19	19980084	37	19	Chr18_hap2	7030459	47	26	7030574	48	27
TRANS8734	Chr01_hap1	19997496	33	16	19999663	33	16	Chr01_hap2	26675932	47	24	26678093	45	24
INVTR11487	Chr01_hap1	20046215	52	29	20050453	50	27	Chr12_hap2	2602847	34	14	2607184	31	15
TRANS8735	Chr01_hap1	20129121	36	19	20129587	38	20	Chr01_hap2	19920480	45	21	19920953	44	22
TRANS11488	Chr01_hap1	20140296	44	21	20142218	39	19	Chr15_hap2	8057398	35	22	8059331	36	20
TRANS11490	Chr01_hap1	20268652	51	27	20269404	50	28	Chr11_hap2	13990818	42	21	13991584	42	20
INVTR11492	Chr01_hap1	20356935	34	16	20357244	34	16	Chr15_hap2	13587681	57	31	13587994	58	31
INVTR11495	Chr01_hap1	20605973	44	24	20610639	40	24	Chr02_hap2	1072183	48	26	1076792	48	28
INVTR11496	Chr01_hap1	20659078	47	24	20659343	47	24	Chr09_hap2	8520605	48	24	8520874	46	24
TRANS8736	Chr01_hap1	20659365	47	24	20660016	49	26	Chr01_hap2	35780980	46	30	35781641	44	28
INVTR10176	Chr01_hap1	20698587	44	22	20703337	43	21	Chr01_hap2	18331326	44	23	18336048	38	18
TRANS8737	Chr01_hap1	20795431	43	26	20795981	41	26	Chr01_hap2	40409778	50	23	40410347	51	24
TRANS11498	Chr01_hap1	20874143	49	24	20878520	54	29	Chr19_hap2	5807290	57	28	5812124	54	30
INVTR11499	Chr01_hap1	21039037	43	23	21039328	44	24	Chr12_hap2	4428543	39	19	4428835	39	19
TRANS11500	Chr01_hap1	21341571	47	27	21343770	48	26	Chr06_hap2	10502421	32	20	10504627	38	23
INVTR11501	Chr01_hap1	21451004	27	14	21452099	26	13	Chr17_hap2	10669490	48	31	10670601	52	33
INVTR11502	Chr01_hap1	21503747	40	28	21508649	41	25	Chr10_hap2	7010240	48	30	7015142	51	35
INVTR11503	Chr01_hap1	21544788	48	23	21545460	51	24	Chr13_hap2	11190346	30	15	11191017	29	14
INVTR11505	Chr01_hap1	21601638	46	25	21602961	44	25	Chr15_hap2	8204004	43	24	8205338	46	26
TRANS11506	Chr01_hap1	21603136	44	25	21603608	46	24	Chr13_hap2	6254921	36	22	6255408	36	21
INVTR11507	Chr01_hap1	21654684	33	16	21655396	34	17	Chr10_hap2	8610187	54	36	8610898	52	34
INVTR11508	Chr01_hap1	21657524	34	16	21657777	33	16	Chr04_hap2	21054010	43	23	21054264	45	23
INVTR11509	Chr01_hap1	21713025	38	20	21713719	39	21	Chr15_hap2	1904771	46	20	1905462	46	21
INVTR11510	Chr01_hap1	21728367	38	23	21728632	38	23	Chr06_hap2	13263768	39	18	13264036	38	18
TRANS11511	Chr01_hap1	21747091	46	26	21759502	53	29	Chr07_hap2	6453416	58	34	6465805	46	26
TRANS11512	Chr01_hap1	21854478	38	22	21856629	41	21	Chr07_hap2	108410	44	26	110560	44	25
INVTR10177	Chr01_hap1	22278853	47	27	22283872	43	24	Chr01_hap2	8275363	39	16	8280412	37	16
TRANS11513	Chr01_hap1	22304609	47	31	22305176	46	30	Chr18_hap2	9685293	47	21	9685861	49	22
TRANS8738	Chr01_hap1	22307294	44	27	22308568	44	26	Chr01_hap2	22105301	37	19	22106550	39	19
INVTR11514	Chr01_hap1	22312407	46	26	22312929	45	25	Chr13_hap2	4084987	50	22	4085506	49	22
TRANS8739	Chr01_hap1	22313487	44	23	22316517	40	18	Chr01_hap2	23568290	29	10	23571341	33	12
INVTR11516	Chr01_hap1	22342944	46	28	22343778	44	27	Chr14_hap2	15580191	30	12	15581026	31	12
TRANS11517	Chr01_hap1	22343683	44	27	22345435	43	25	Chr13_hap2	11184282	39	19	11186035	33	16
TRANS11518	Chr01_hap1	22348422	45	24	22349062	47	26	Chr19_hap2	4231833	36	14	4232471	33	14
TRANS11519	Chr01_hap1	22354943	42	22	22355104	43	22	Chr17_hap2	5038431	44	29	5038596	45	29
TRANS11520	Chr01_hap1	22358711	43	25	22359267	42	23	Chr08_hap2	4756554	39	20	4757110	39	20
INVTR10178	Chr01_hap1	22385766	39	20	22387680	43	23	Chr01_hap2	22063717	39	21	22065588	44	20
TRANS11521	Chr01_hap1	22586115	34	23	22586793	35	24	Chr14_hap2	23675332	37	17	23676011	36	17
INVTR11522	Chr01_hap1	22590726	36	22	22591216	41	23	Chr11_hap2	18020146	37	23	18020632	34	21
TRANS11523	Chr01_hap1	22592793	45	24	22593659	40	23	Chr19_hap2	7355611	48	21	7356480	48	22
TRANS11524	Chr01_hap1	22652493	45	27	22653532	44	27	Chr02_hap2	19257980	43	23	19259033	42	25
TRANS11525	Chr01_hap1	22665907	40	24	22670533	44	20	Chr12_hap2	7927113	43	28	7931743	48	28
TRANS11526	Chr01_hap1	22985256	44	25	22989857	54	31	Chr03_hap2	13636623	45	23	13641231	44	27
TRANS8740	Chr01_hap1	23151324	50	34	23152705	47	33	Chr01_hap2	5855813	36	19	5857202	38	21
TRANS11528	Chr01_hap1	23250298	43	28	23251346	53	29	Chr13_hap2	5518968	41	19	5520003	42	20
INVTR11529	Chr01_hap1	23308017	48	28	23311362	44	23	Chr19_hap2	15805583	43	21	15808951	43	24
TRANS11530	Chr01_hap1	23387866	46	23	23393028	41	20	Chr19_hap2	6730463	43	26	6734585	43	25
TRANS11531	Chr01_hap1	23411972	36	22	23415382	36	23	Chr16_hap2	13309943	33	17	13313352	29	15
TRANS11532	Chr01_hap1	23495166	38	23	23499307	44	24	Chr07_hap2	2521102	43	23	2525238	47	24
TRANS8741	Chr01_hap1	23711072	52	31	23713058	51	29	Chr01_hap2	13576814	30	12	13578792	34	14
INVTR11533	Chr01_hap1	23724030	32	20	23728773	35	19	Chr05_hap2	21792151	50	31	21796888	48	28
TRANS11534	Chr01_hap1	23784466	70	39	23785754	71	39	Chr06_hap2	9935284	38	22	9936583	39	23
TRANS11536	Chr01_hap1	23785979	72	39	23786762	71	39	Chr06_hap2	9940029	38	25	9940840	41	27
TRANS11537	Chr01_hap1	23808604	51	30	23809417	50	28	Chr06_hap2	3871091	61	33	3871905	60	33
INVTR11538	Chr01_hap1	23902323	50	25	23902533	51	25	Chr10_hap2	650731	49	30	650942	50	31
INVTR11539	Chr01_hap1	23913834	40	17	23914271	42	18	Chr19_hap2	12512091	39	22	12512525	40	22
INVTR11541	Chr01_hap1	23966460	49	23	23973086	49	27	Chr12_hap2	12056855	49	31	12063519	45	25
TRANS11542	Chr01_hap1	24105428	59	31	24106046	55	29	Chr05_hap2	19513994	45	25	19514605	45	24
TRANS11543	Chr01_hap1	24106047	55	29	24106983	55	29	Chr14_hap2	2283513	35	21	2284429	37	22
INVTR11544	Chr01_hap1	24117267	48	22	24117461	47	22	Chr18_hap2	15394119	41	25	15394313	41	25
TRANS11546	Chr01_hap1	24227218	36	21	24227991	37	21	Chr19_hap2	7261308	48	30	7262078	49	31
TRANS11547	Chr01_hap1	24306893	56	29	24307158	55	29	Chr17_hap2	13916645	25	14	13916913	27	15
TRANS11548	Chr01_hap1	24327818	42	27	24330317	41	28	Chr12_hap2	9240360	43	21	9242850	49	23
TRANS11549	Chr01_hap1	24352421	40	17	24352589	40	17	Chr08_hap2	23100590	42	24	23100755	42	23
TRANS8742	Chr01_hap1	24464409	55	28	24464941	55	28	Chr01_hap2	35476669	56	33	35477201	56	32
TRANS11550	Chr01_hap1	24495805	46	24	24497056	46	22	Chr08_hap2	13015839	43	27	13017092	45	27
TRANS11551	Chr01_hap1	24497056	46	22	24497377	45	22	Chr08_hap2	13027409	41	22	13027729	40	21
TRANS11552	Chr01_hap1	24509273	40	23	24511922	38	22	Chr18_hap2	9859021	31	21	9861735	30	21
INVTR11553	Chr01_hap1	24515227	37	23	24518537	37	22	Chr13_hap2	4078552	42	21	4081862	42	20
TRANS11554	Chr01_hap1	24545690	36	15	24546487	37	15	Chr06_hap2	9176683	38	22	9177478	34	21
INVTR11555	Chr01_hap1	24754138	48	28	24755253	53	30	Chr14_hap2	12092822	42	21	12093961	39	18
INVTR11556	Chr01_hap1	24852346	44	24	24852934	42	23	Chr05_hap2	6872493	37	19	6873080	39	19
TRANS11557	Chr01_hap1	24901357	42	22	24902249	46	24	Chr10_hap2	9253594	32	17	9254486	34	17
INVTR11558	Chr01_hap1	24910509	42	22	24911140	41	21	Chr14_hap2	13026525	36	20	13027168	32	19
INVTR11559	Chr01_hap1	24916876	46	24	24917065	47	24	Chr08_hap2	12727249	54	25	12727439	52	25
INVTR11560	Chr01_hap1	24920637	46	26	24920886	44	26	Chr13_hap2	13679300	53	30	13679560	50	28
TRANS11562	Chr01_hap1	25025862	45	25	25026665	49	26	Chr08_hap2	13262546	52	29	13263344	53	29
TRANS11563	Chr01_hap1	25087902	38	26	25092685	49	31	Chr04_hap2	2437542	26	10	2442353	36	13
TRANS8743	Chr01_hap1	25135225	44	23	25135434	43	22	Chr01_hap2	46292986	22	11	46293197	22	11
TRANS8744	Chr01_hap1	25139455	39	19	25139894	39	19	Chr01_hap2	46955597	31	17	46956041	30	16
INVTR11565	Chr01_hap1	25144171	32	18	25144544	35	19	Chr04_hap2	7756579	24	12	7756957	25	12
INVTR11566	Chr01_hap1	25168221	37	23	25169736	37	23	Chr14_hap2	12531189	41	25	12532715	40	25
TRANS11567	Chr01_hap1	25175046	39	20	25176678	40	22	Chr08_hap2	1343809	52	25	1345427	52	25
TRANS8745	Chr01_hap1	25202495	36	22	25202803	38	23	Chr01_hap2	24997667	33	18	24997979	33	18
INVTR11568	Chr01_hap1	25275107	27	17	25275635	27	16	Chr06_hap2	493093	42	25	493621	42	24
TRANS11569	Chr01_hap1	25279429	22	11	25281301	22	11	Chr06_hap2	25889288	45	19	25891157	43	21
INVTR10179	Chr01_hap1	25280773	21	10	25281367	22	11	Chr01_hap2	8545366	49	22	8545960	49	20
INVTR10180	Chr01_hap1	25291592	30	15	25293489	30	12	Chr01_hap2	25988976	45	28	25990886	45	29
TRANS11570	Chr01_hap1	25295894	31	14	25300896	36	17	Chr14_hap2	22388295	29	20	22393286	27	20
TRANS11571	Chr01_hap1	25375787	44	27	25376884	43	28	Chr03_hap2	17025696	47	28	17026792	48	28
INVTR11572	Chr01_hap1	25496073	42	26	25496497	42	26	Chr19_hap2	14922692	50	25	14923117	51	25
INVTR11573	Chr01_hap1	25518966	37	18	25520418	36	19	Chr02_hap2	19022449	46	25	19023918	50	29
INVTR11575	Chr01_hap1	25582196	39	18	25582990	38	17	Chr19_hap2	1400671	37	21	1401457	38	22
TRANS11576	Chr01_hap1	25584028	38	19	25584530	39	21	Chr16_hap2	9277314	46	28	9277822	49	30
INVTR11577	Chr01_hap1	25593167	38	23	25596236	38	20	Chr06_hap2	8754563	36	17	8757636	40	22
INVTR10181	Chr01_hap1	25599736	36	19	25600052	36	19	Chr01_hap2	25829011	44	24	25829327	44	24
INVTR10182	Chr01_hap1	25604708	35	17	25608115	38	21	Chr01_hap2	25824911	40	24	25828292	44	24
INVTR11581	Chr01_hap1	25631043	48	25	25633561	48	24	Chr09_hap2	11463769	30	17	11466273	33	18
INVTR11582	Chr01_hap1	25633007	50	24	25637842	40	22	Chr13_hap2	3629951	32	16	3634666	31	16
TRANS8746	Chr01_hap1	25633687	48	24	25634516	45	23	Chr01_hap2	25814185	34	20	25814986	36	21
INVTR11584	Chr01_hap1	25638191	39	22	25638660	39	21	Chr13_hap2	187179	52	28	187646	50	26
INVTR11585	Chr01_hap1	25666215	40	20	25667816	40	20	Chr02_hap2	20766988	52	25	20768612	52	29
INVTR11586	Chr01_hap1	25672640	40	19	25673107	37	19	Chr08_hap2	17952644	42	23	17953108	42	22
TRANS11588	Chr01_hap1	25673502	35	18	25678223	36	19	Chr18_hap2	1567326	40	22	1572049	39	21
INVTR11590	Chr01_hap1	25689183	43	20	25691014	39	17	Chr02_hap2	20768851	52	30	20770671	49	27
INVTR11591	Chr01_hap1	25707425	34	16	25710788	31	15	Chr02_hap2	20770072	50	29	20773432	50	27
INVTR11592	Chr01_hap1	25712098	29	16	25721352	36	23	Chr18_hap2	8602844	42	30	8612070	47	27
TRANS11593	Chr01_hap1	25736944	52	31	25737467	54	31	Chr13_hap2	14904320	47	26	14904845	45	26
TRANS11594	Chr01_hap1	25747305	48	29	25748125	49	29	Chr13_hap2	15856538	61	30	15857355	59	30
INVTR11595	Chr01_hap1	25818947	196	124	25824349	192	123	Chr09_hap2	980190	42	22	985594	38	21
TRANS11597	Chr01_hap1	25936807	49	29	25938579	48	28	Chr19_hap2	2095534	42	21	2097308	43	23
TRANS11598	Chr01_hap1	25955047	42	27	25957049	45	29	Chr06_hap2	11001226	46	25	11003232	45	23
TRANS8747	Chr01_hap1	25962125	46	29	25962561	47	29	Chr01_hap2	25817803	42	22	25818238	41	21
INVTR10183	Chr01_hap1	25962797	48	30	25963224	48	30	Chr01_hap2	46992282	29	13	46992712	32	13
INVTR11599	Chr01_hap1	25980384	39	23	25981158	40	23	Chr02_hap2	1696127	41	19	1696895	41	19
TRANS11600	Chr01_hap1	25986929	42	23	25987679	42	23	Chr04_hap2	4958711	41	17	4959451	44	16
INVTR11601	Chr01_hap1	25992986	38	22	25994340	41	23	Chr11_hap2	4145214	46	28	4146555	56	32
TRANS11602	Chr01_hap1	25994298	41	23	25994560	41	23	Chr15_hap2	3328569	42	21	3328830	42	21
INVTR11603	Chr01_hap1	26034473	38	21	26037938	39	18	Chr05_hap2	6633950	39	23	6637432	41	22
INVTR10184	Chr01_hap1	26061191	41	23	26063252	40	24	Chr01_hap2	2472112	82	38	2474187	80	35
INVTR11605	Chr01_hap1	26088153	48	23	26088715	49	23	Chr13_hap2	14712186	45	24	14712749	47	25
TRANS11606	Chr01_hap1	26129038	42	21	26133964	44	21	Chr16_hap2	13858440	47	29	13863308	44	23
TRANS11607	Chr01_hap1	26146372	43	25	26147206	42	25	Chr17_hap2	15531247	36	23	15532094	34	23
INVTR11608	Chr01_hap1	26153645	45	27	26154584	48	28	Chr18_hap2	124230	522	234	125169	509	233
TRANS11609	Chr01_hap1	26155857	48	27	26156854	47	26	Chr15_hap2	11145292	30	16	11146298	33	16
TRANS8748	Chr01_hap1	26161174	47	26	26161400	48	27	Chr01_hap2	25729252	46	23	25729473	44	23
INVTR11610	Chr01_hap1	26187013	42	21	26187148	42	21	Chr11_hap2	5983760	31	21	5983893	31	21
TRANS11611	Chr01_hap1	26195331	50	23	26197731	47	24	Chr19_hap2	16486730	49	21	16489116	45	19
TRANS11613	Chr01_hap1	26217922	39	23	26219299	35	22	Chr16_hap2	5349857	33	18	5351259	36	22
TRANS11615	Chr01_hap1	26235139	40	19	26235929	57	26	Chr04_hap2	13550768	45	25	13551548	45	23
TRANS11617	Chr01_hap1	26238928	38	19	26240348	38	19	Chr03_hap2	1071498	39	23	1072913	41	24
TRANS11618	Chr01_hap1	26240073	39	19	26240824	39	20	Chr04_hap2	3218962	48	27	3219714	48	27
INVTR11619	Chr01_hap1	26243540	39	21	26246352	39	22	Chr09_hap2	11458315	30	17	11461138	33	18
TRANS11621	Chr01_hap1	26310591	34	19	26312823	39	20	Chr06_hap2	18483301	39	21	18485417	37	21
TRANS8749	Chr01_hap1	26411432	41	13	26412536	40	13	Chr01_hap2	26137660	40	27	26138411	39	25
INVTR11622	Chr01_hap1	26420212	37	20	26421447	39	19	Chr04_hap2	9193636	51	28	9194858	45	28
TRANS11623	Chr01_hap1	26430318	47	21	26430650	48	21	Chr17_hap2	7671154	47	27	7671484	48	27
TRANS8750	Chr01_hap1	26441002	51	28	26441336	53	29	Chr01_hap2	26055697	40	20	26056017	39	19
TRANS8751	Chr01_hap1	26477077	40	21	26477315	40	21	Chr01_hap2	26053412	38	19	26053651	39	20
TRANS8752	Chr01_hap1	26493617	35	17	26494109	35	16	Chr01_hap2	26054313	38	20	26054806	39	20
TRANS11624	Chr01_hap1	26500876	38	18	26501898	40	18	Chr03_hap2	11532078	31	18	11533112	33	19
TRANS11625	Chr01_hap1	26512978	31	17	26515561	33	18	Chr10_hap2	6549234	49	27	6551827	47	29
TRANS8753	Chr01_hap1	26522180	49	25	26522364	50	25	Chr01_hap2	26048858	41	22	26049043	40	21
INVTR11626	Chr01_hap1	26524866	50	26	26525105	50	26	Chr10_hap2	150555	46	21	150794	47	22
INVTR11627	Chr01_hap1	26524986	50	26	26525256	50	26	Chr11_hap2	12032457	38	26	12032727	38	26
TRANS11628	Chr01_hap1	26525197	50	26	26525739	51	26	Chr19_hap2	6900901	46	24	6901448	46	24
INVTR10185	Chr01_hap1	26525685	51	26	26526977	49	24	Chr01_hap2	22229667	51	20	22230952	53	22
TRANS8754	Chr01_hap1	26526984	49	24	26529690	49	24	Chr01_hap2	48789981	37	21	48792708	36	19
INVTR10186	Chr01_hap1	26537725	38	24	26538537	37	22	Chr01_hap2	26806387	42	21	26807232	39	20
INVTR11629	Chr01_hap1	26544790	37	18	26549730	34	17	Chr18_hap2	9644205	67	28	9649112	51	25
INVTR11630	Chr01_hap1	26550810	37	18	26551988	34	18	Chr02_hap2	22061026	47	25	22062198	55	27
INVTR11632	Chr01_hap1	26613649	136	70	26614515	139	73	Chr10_hap2	1396675	49	30	1397537	46	29
TRANS11633	Chr01_hap1	26777848	42	15	26781828	37	16	Chr11_hap2	736783	38	24	740915	40	27
INVTR11634	Chr01_hap1	26820572	49	32	26821047	49	32	Chr19_hap2	15755589	47	27	15756058	47	27
TRANS11635	Chr01_hap1	26840145	52	29	26840615	52	29	Chr18_hap2	13642915	51	24	13643385	51	24
TRANS11637	Chr01_hap1	26846969	43	30	26847615	43	29	Chr09_hap2	10245115	43	18	10245749	43	18
INVTR10187	Chr01_hap1	26941720	37	16	26943244	33	16	Chr01_hap2	2829964	45	28	2831489	45	29
INVTR11640	Chr01_hap1	27032211	49	29	27037778	39	24	Chr04_hap2	14425221	46	29	14430828	48	31
INVTR11642	Chr01_hap1	27037804	39	24	27038722	39	24	Chr04_hap2	14471370	36	22	14472288	34	20
INVTR11643	Chr01_hap1	27039524	40	25	27040229	43	26	Chr17_hap2	5483002	46	21	5483695	45	22
TRANS8755	Chr01_hap1	27041300	42	24	27044291	36	21	Chr01_hap2	26683150	33	21	26686126	32	20
TRANS11644	Chr01_hap1	27092252	44	31	27093221	45	32	Chr14_hap2	6812472	50	27	6813439	48	26
TRANS8756	Chr01_hap1	27111801	59	36	27112059	60	37	Chr01_hap2	26665490	49	23	26665747	48	23
TRANS8757	Chr01_hap1	27270766	51	29	27271476	51	29	Chr01_hap2	44647198	46	22	44647903	46	22
INVTR11646	Chr01_hap1	27334624	52	31	27335864	51	31	Chr06_hap2	13065388	33	16	13066626	32	16
INVTR11647	Chr01_hap1	27386687	25	13	27387092	25	13	Chr04_hap2	14431364	52	31	14431763	51	31
INVTR11648	Chr01_hap1	27396335	4	2	27396650	4	2	Chr14_hap2	13398009	4	1	13398326	4	1
TRANS11649	Chr01_hap1	27515895	46	23	27516310	46	22	Chr15_hap2	10106333	61	34	10106748	60	34
INVTR11650	Chr01_hap1	27662812	49	30	27664507	49	31	Chr16_hap2	6945046	56	31	6946760	47	27
TRANS11652	Chr01_hap1	27711316	52	22	27713660	50	23	Chr08_hap2	4495692	43	20	4498029	39	17
TRANS11653	Chr01_hap1	27713661	50	23	27716554	46	24	Chr07_hap2	8413609	43	25	8416497	40	26
INVTR10188	Chr01_hap1	27753244	41	23	27755660	41	23	Chr01_hap2	49542095	40	19	49544492	37	20
TRANS11654	Chr01_hap1	27756427	42	24	27761513	45	27	Chr17_hap2	4629430	42	17	4634463	40	17
TRANS11655	Chr01_hap1	27768904	43	25	27781680	56	29	Chr15_hap2	9625258	34	12	9638003	39	23
INVTR11658	Chr01_hap1	27799321	37	23	27800436	35	22	Chr19_hap2	10905607	48	22	10906730	47	22
INVTR11659	Chr01_hap1	27989247	27	12	27990072	26	11	Chr19_hap2	12414852	40	22	12415680	42	25
TRANS8758	Chr01_hap1	28009280	45	25	28010147	48	25	Chr01_hap2	8631613	30	12	8632484	29	11
TRANS8759	Chr01_hap1	28012056	47	24	28013373	45	25	Chr01_hap2	18481523	44	28	18482821	44	28
TRANS8760	Chr01_hap1	28016370	43	28	28017533	45	29	Chr01_hap2	8667971	46	29	8669143	44	28
TRANS11660	Chr01_hap1	28049186	51	22	28050752	45	20	Chr05_hap2	11551519	47	27	11553083	47	25
INVTR11661	Chr01_hap1	28053229	42	20	28054142	39	18	Chr02_hap2	22831684	23	15	22832594	21	14
INVTR10189	Chr01_hap1	28163465	46	25	28163863	46	25	Chr01_hap2	19983548	42	21	19983955	44	20
INVTR11662	Chr01_hap1	28163866	46	25	28165472	44	25	Chr04_hap2	11683433	29	16	11685040	29	15
TRANS11666	Chr01_hap1	28311469	41	23	28311717	41	23	Chr07_hap2	12360822	61	31	12361070	59	31
TRANS8761	Chr01_hap1	28343615	41	20	28345046	39	19	Chr01_hap2	6436573	50	23	6437986	56	24
INVTR10190	Chr01_hap1	28416061	36	20	28417008	35	20	Chr01_hap2	6888999	47	21	6889943	43	19
TRANS11668	Chr01_hap1	28423708	35	21	28425333	34	19	Chr16_hap2	7343637	35	19	7345265	36	21
INVTR11669	Chr01_hap1	28425334	34	19	28428342	39	22	Chr06_hap2	19909977	41	17	19912997	40	17
INVTR10191	Chr01_hap1	28497425	42	25	28504520	49	28	Chr01_hap2	34438690	45	23	34445780	53	25
INVTR10192	Chr01_hap1	28504515	49	28	28510005	50	32	Chr01_hap2	34419880	38	26	34423773	33	22
TRANS11671	Chr01_hap1	28543439	34	16	28548087	42	20	Chr04_hap2	7495938	34	22	7500591	43	26
TRANS11672	Chr01_hap1	28619833	40	23	28620377	40	23	Chr04_hap2	10220638	40	23	10221183	39	21
TRANS11673	Chr01_hap1	28634531	38	27	28636240	37	27	Chr15_hap2	9646303	45	30	9648014	51	33
TRANS11674	Chr01_hap1	28638150	37	28	28638344	37	28	Chr15_hap2	10521449	52	26	10521640	53	26
INVTR11675	Chr01_hap1	28855897	49	18	28856107	50	18	Chr10_hap2	15230657	44	27	15230865	44	27
TRANS11676	Chr01_hap1	28980626	62	23	28981415	62	22	Chr17_hap2	14696905	55	38	14697699	59	40
TRANS8762	Chr01_hap1	29039950	37	20	29040321	38	21	Chr01_hap2	28697601	41	25	28697972	42	26
TRANS8763	Chr01_hap1	29055842	41	22	29056226	41	22	Chr01_hap2	28692183	41	26	28692564	44	27
TRANS8764	Chr01_hap1	29056293	42	22	29057055	41	21	Chr01_hap2	28679612	41	26	28680373	41	27
TRANS8765	Chr01_hap1	29102621	52	28	29103344	53	27	Chr01_hap2	28762221	45	26	28762944	46	26
TRANS11678	Chr01_hap1	29205106	57	28	29205548	57	28	Chr17_hap2	12274856	37	22	12275300	36	21
TRANS8766	Chr01_hap1	29260819	60	35	29262175	60	36	Chr01_hap2	28845063	40	24	28846428	40	24
INVTR11679	Chr01_hap1	29261909	61	36	29263098	60	36	Chr13_hap2	5798702	34	16	5799892	37	18
INVTR10193	Chr01_hap1	29317188	48	17	29319042	52	23	Chr01_hap2	2931810	57	31	2933667	52	30
TRANS11680	Chr01_hap1	29351054	46	19	29354466	41	16	Chr11_hap2	7808431	47	30	7811836	51	31
TRANS11681	Chr01_hap1	29362915	35	16	29363565	38	18	Chr02_hap2	17067648	45	32	17068290	48	32
INVTR11682	Chr01_hap1	29411494	47	20	29411693	48	20	Chr14_hap2	3752322	46	29	3752521	45	29
TRANS8767	Chr01_hap1	29445624	43	21	29449101	51	24	Chr01_hap2	15029331	51	33	15032808	53	35
TRANS11684	Chr01_hap1	29569908	55	29	29571386	47	25	Chr18_hap2	8248861	39	18	8250376	37	19
TRANS11685	Chr01_hap1	29629836	54	31	29631395	54	29	Chr05_hap2	13072412	34	18	13074005	34	18
INVTR11686	Chr01_hap1	29641832	55	36	29643068	53	34	Chr11_hap2	10467539	48	26	10468779	45	25
INVTR11688	Chr01_hap1	29714676	47	28	29715294	45	26	Chr02_hap2	18422077	45	22	18422698	45	22
TRANS8768	Chr01_hap1	29763479	58	33	29773356	56	30	Chr01_hap2	28774507	41	24	28781352	40	26
INVTR11689	Chr01_hap1	29960672	26	13	29960792	26	13	Chr14_hap2	22367975	34	17	22368095	34	17
TRANS11690	Chr01_hap1	29985291	37	18	29986026	35	17	Chr18_hap2	7837572	57	30	7838319	57	30
TRANS11691	Chr01_hap1	30138511	41	18	30139675	37	18	Chr02_hap2	15305841	49	29	15307016	49	28
TRANS11693	Chr01_hap1	30147871	33	19	30149186	57	26	Chr16_hap2	5479790	37	25	5481103	47	32
INVTR11694	Chr01_hap1	30156502	42	19	30157972	45	20	Chr17_hap2	14219438	30	17	14220907	27	15
TRANS11695	Chr01_hap1	30158626	48	22	30159500	48	23	Chr04_hap2	9658545	42	23	9659426	42	23
INVTR10194	Chr01_hap1	30187703	44	25	30191323	42	23	Chr01_hap2	5581359	46	27	5585026	45	27
INVTR11696	Chr01_hap1	30209315	49	26	30209940	48	25	Chr10_hap2	3001013	49	24	3001640	48	23
TRANS11697	Chr01_hap1	30212497	49	26	30213516	48	26	Chr17_hap2	15513904	43	21	15514918	43	21
TRANS11698	Chr01_hap1	30217260	51	26	30218137	46	24	Chr14_hap2	19202585	43	23	19203464	39	23
TRANS11699	Chr01_hap1	30221776	51	26	30222581	49	26	Chr16_hap2	5214890	32	16	5215696	34	16
TRANS11700	Chr01_hap1	30250922	58	27	30251575	55	26	Chr04_hap2	15744716	39	25	15745364	39	25
INVTR11701	Chr01_hap1	30280121	48	22	30280620	50	21	Chr02_hap2	19079288	51	32	19079788	50	31
TRANS11702	Chr01_hap1	30286720	54	23	30286924	52	22	Chr05_hap2	12604961	54	24	12605166	51	24
INVTR11703	Chr01_hap1	30334062	46	30	30334566	47	31	Chr12_hap2	8400333	23	7	8400837	21	7
TRANS11704	Chr01_hap1	30338943	38	21	30340541	36	21	Chr04_hap2	10616096	47	26	10617681	46	23
TRANS8769	Chr01_hap1	30349320	36	22	30350963	37	25	Chr01_hap2	30064001	40	24	30065612	42	24
TRANS11705	Chr01_hap1	30352653	38	25	30353753	38	25	Chr14_hap2	23386254	52	33	23387366	54	33
INVTR11707	Chr01_hap1	30382977	35	22	30383779	38	24	Chr12_hap2	13675618	44	23	13676428	47	25
INVTR10195	Chr01_hap1	30450197	32	16	30450931	34	17	Chr01_hap2	31686792	49	26	31687541	53	28
TRANS8770	Chr01_hap1	30450928	34	17	30453315	36	17	Chr01_hap2	29958921	38	27	29961310	37	26
TRANS11710	Chr01_hap1	30455134	33	15	30458962	45	21	Chr02_hap2	18971445	31	10	18975267	32	10
INVTR11711	Chr01_hap1	30464499	45	20	30465040	45	19	Chr14_hap2	15868377	37	15	15868915	38	16
INVTR11712	Chr01_hap1	30465449	46	19	30466209	48	20	Chr03_hap2	17835855	45	17	17836620	45	17
TRANS8771	Chr01_hap1	30496558	41	17	30502703	40	18	Chr01_hap2	30452335	51	26	30460479	37	20
TRANS8772	Chr01_hap1	30502435	40	19	30506346	33	15	Chr01_hap2	30507904	24	11	30511894	32	17
TRANS11713	Chr01_hap1	30537288	30	11	30537431	30	11	Chr11_hap2	8318586	34	16	8318730	34	16
TRANS11714	Chr01_hap1	30549827	30	20	30552730	33	21	Chr13_hap2	8251773	27	12	8254671	30	13
TRANS8773	Chr01_hap1	30552476	33	21	30555482	39	24	Chr01_hap2	5401948	41	25	5404928	41	25
INVTR11715	Chr01_hap1	30561247	43	29	30563810	41	30	Chr07_hap2	8902727	29	12	8905303	33	13
INVTR10196	Chr01_hap1	30572579	54	34	30572975	53	33	Chr01_hap2	30379772	23	13	30380164	24	13
TRANS11717	Chr01_hap1	30604470	32	19	30606581	30	18	Chr17_hap2	8766654	58	32	8768736	53	32
TRANS11718	Chr01_hap1	30606874	30	18	30611255	35	21	Chr12_hap2	7598044	40	25	7602345	35	18
TRANS11719	Chr01_hap1	30629201	38	23	30631274	34	21	Chr08_hap2	2687340	34	24	2689398	31	22
TRANS11721	Chr01_hap1	30647824	37	21	30648795	37	20	Chr05_hap2	13441915	55	29	13442912	52	26
INVTR11722	Chr01_hap1	30651292	35	18	30654258	33	17	Chr03_hap2	14825838	35	16	14829838	37	19
TRANS11723	Chr01_hap1	30658777	33	19	30661782	30	18	Chr08_hap2	12317879	49	29	12320959	73	37
TRANS11724	Chr01_hap1	30685403	40	27	30688399	43	31	Chr15_hap2	10527375	55	26	10530344	51	26
INVTR11726	Chr01_hap1	30751490	41	26	30751902	43	26	Chr17_hap2	10502268	54	34	10502680	54	33
INVTR11727	Chr01_hap1	30768118	51	27	30769702	49	25	Chr14_hap2	19386421	106	51	19388009	86	39
TRANS11728	Chr01_hap1	30806371	52	36	30808003	50	33	Chr04_hap2	8691970	48	27	8693602	78	44
TRANS8774	Chr01_hap1	30808627	47	33	30809368	46	32	Chr01_hap2	29591853	52	31	29592615	50	30
TRANS11729	Chr01_hap1	30809321	46	32	30809800	47	33	Chr05_hap2	11574606	41	26	11575085	39	25
TRANS11730	Chr01_hap1	30809820	47	33	30810439	47	33	Chr19_hap2	15858064	42	23	15858710	47	24
INVTR11731	Chr01_hap1	30819572	43	29	30820375	43	29	Chr13_hap2	15147386	35	11	15148169	35	12
INVTR10197	Chr01_hap1	30855189	25	14	30855993	25	14	Chr01_hap2	1677704	37	22	1678520	36	21
TRANS11732	Chr01_hap1	30879102	38	26	30880586	40	27	Chr14_hap2	14923190	42	23	14924667	41	22
INVTR11733	Chr01_hap1	30982932	35	21	30983828	32	20	Chr05_hap2	1643055	43	25	1643947	45	26
INVTR11735	Chr01_hap1	31065415	44	23	31066399	45	25	Chr16_hap2	7909943	42	24	7910930	43	25
TRANS11736	Chr01_hap1	31086113	60	30	31088153	58	28	Chr04_hap2	8615025	47	26	8617037	51	26
INVTR11737	Chr01_hap1	31105588	44	29	31106542	44	29	Chr18_hap2	7799424	41	25	7800385	39	25
INVTR11738	Chr01_hap1	31308922	32	19	31309050	31	19	Chr19_hap2	15801651	40	17	15801779	40	17
TRANS11739	Chr01_hap1	31360380	37	21	31361764	39	21	Chr09_hap2	9698314	46	22	9699711	72	32
INVTR11740	Chr01_hap1	31361365	41	22	31362039	37	21	Chr04_hap2	10688445	33	16	10689117	34	16
INVTR11741	Chr01_hap1	31371053	34	18	31371845	36	19	Chr07_hap2	11422158	52	28	11422958	52	28
TRANS11742	Chr01_hap1	31391424	35	17	31392406	34	17	Chr12_hap2	12458634	46	27	12459610	47	27
INVTR10198	Chr01_hap1	31399945	37	18	31401023	38	19	Chr01_hap2	5640790	44	24	5641847	45	23
TRANS11743	Chr01_hap1	31401024	38	19	31401577	38	20	Chr14_hap2	14120609	48	19	14121176	47	19
TRANS11744	Chr01_hap1	31401815	39	20	31403847	40	21	Chr03_hap2	12957005	45	21	12959029	48	24
INVTR11745	Chr01_hap1	31403882	40	21	31404655	40	21	Chr09_hap2	11468411	36	20	11469175	36	19
TRANS11746	Chr01_hap1	31404616	40	21	31407656	40	20	Chr03_hap2	20389050	39	21	20392058	37	21
TRANS11747	Chr01_hap1	31439284	54	32	31440911	51	28	Chr04_hap2	11055552	38	22	11057183	44	23
TRANS11748	Chr01_hap1	31453989	49	27	31455013	49	28	Chr12_hap2	11103254	31	12	11104280	34	14
INVTR10199	Chr01_hap1	31598892	62	42	31600517	62	41	Chr01_hap2	6020405	30	16	6022032	29	15
TRANS11751	Chr01_hap1	31839758	39	24	31842900	37	24	Chr10_hap2	2954971	46	25	2958118	46	24
TRANS11752	Chr01_hap1	31909158	38	24	31910196	40	24	Chr10_hap2	17819476	53	30	17820499	53	31
INVTR11753	Chr01_hap1	31926163	47	30	31926688	45	30	Chr03_hap2	17062754	39	21	17063278	39	21
TRANS11754	Chr01_hap1	32062990	41	26	32064722	41	24	Chr11_hap2	17724819	46	22	17726542	45	22
INVTR11755	Chr01_hap1	32085218	36	17	32087345	39	19	Chr11_hap2	10167784	37	24	10169910	38	24
INVTR11756	Chr01_hap1	32168889	43	23	32169737	42	24	Chr10_hap2	6238466	32	20	6239280	31	19
INVTR10200	Chr01_hap1	32170602	46	26	32171332	47	27	Chr01_hap2	3559203	58	41	3559935	57	39
TRANS11758	Chr01_hap1	32239222	51	24	32240816	47	21	Chr09_hap2	3921578	60	35	3923163	57	35
INVTR11760	Chr01_hap1	32289803	41	20	32290554	39	20	Chr13_hap2	6324099	48	27	6324852	49	26
TRANS11761	Chr01_hap1	32332854	50	25	32333349	50	24	Chr09_hap2	7633728	53	32	7634227	54	33
INVTR10201	Chr01_hap1	32368318	54	30	32369315	53	28	Chr01_hap2	25116849	37	18	25117835	38	20
TRANS11763	Chr01_hap1	32430440	39	22	32433158	35	20	Chr15_hap2	11127879	30	16	11130626	23	12
TRANS11764	Chr01_hap1	32444672	47	28	32445407	49	30	Chr10_hap2	17736211	36	19	17736943	35	19
TRANS11765	Chr01_hap1	32485358	24	13	32486684	25	13	Chr10_hap2	13810399	38	24	13811712	39	24
TRANS11766	Chr01_hap1	32588020	35	20	32588291	35	20	Chr07_hap2	14903069	39	21	14903340	38	21
TRANS11767	Chr01_hap1	32589679	37	21	32589931	38	22	Chr12_hap2	11319786	51	28	11320038	51	28
TRANS11768	Chr01_hap1	32628520	47	30	32630231	47	27	Chr08_hap2	26876805	42	18	26878513	39	17
TRANS11769	Chr01_hap1	32731290	46	24	32732437	47	26	Chr14_hap2	22489648	48	27	22490811	56	28
TRANS8775	Chr01_hap1	32858748	35	17	32863425	29	15	Chr01_hap2	33847963	39	17	33852621	44	22
TRANS8776	Chr01_hap1	32873074	39	20	32873277	39	20	Chr01_hap2	39602256	43	23	39602463	44	24
TRANS11770	Chr01_hap1	32884155	48	27	32884725	45	27	Chr11_hap2	3254845	48	23	3255416	47	23
TRANS11771	Chr01_hap1	33020886	43	26	33023056	41	26	Chr08_hap2	2656820	40	23	2659006	43	25
INVTR11772	Chr01_hap1	33022430	43	29	33023855	43	27	Chr10_hap2	1462307	39	20	1463714	40	21
INVTR11773	Chr01_hap1	33034656	52	30	33036736	52	30	Chr04_hap2	19367142	44	28	19369223	43	27
TRANS8777	Chr01_hap1	33050887	49	30	33051842	49	29	Chr01_hap2	1594219	36	19	1595166	36	19
TRANS11776	Chr01_hap1	33222478	49	30	33223754	51	32	Chr16_hap2	5457219	32	17	5458494	35	19
TRANS8778	Chr01_hap1	33225518	49	28	33226212	49	28	Chr01_hap2	34258193	49	21	34258896	48	21
TRANS11777	Chr01_hap1	33226504	49	28	33227036	49	28	Chr14_hap2	12097089	38	18	12097621	38	19
TRANS8779	Chr01_hap1	33236618	40	28	33236989	40	28	Chr01_hap2	34246866	44	23	34247217	44	24
INVTR10202	Chr01_hap1	33271135	52	33	33271825	52	33	Chr01_hap2	5709396	41	23	5710088	41	24
INVTR11778	Chr01_hap1	33303640	35	15	33304427	35	15	Chr02_hap2	10122204	38	18	10122993	43	22
INVTR11779	Chr01_hap1	33357308	42	25	33358162	41	25	Chr13_hap2	7103777	51	28	7104629	49	28
TRANS8780	Chr01_hap1	33386148	45	26	33389478	39	24	Chr01_hap2	31799161	42	23	31802492	47	27
TRANS11781	Chr01_hap1	33490246	31	19	33491096	33	20	Chr19_hap2	10825111	49	32	10825962	54	34
TRANS8781	Chr01_hap1	33535048	34	19	33536937	34	20	Chr01_hap2	2237414	40	21	2239281	38	22
INVTR11782	Chr01_hap1	33540823	38	19	33541602	40	21	Chr05_hap2	1603458	31	17	1604256	28	16
TRANS8782	Chr01_hap1	33544756	42	20	33548424	41	17	Chr01_hap2	6312277	36	17	6315950	35	17
INVTR11783	Chr01_hap1	33556177	43	18	33556964	42	18	Chr03_hap2	13671780	48	31	13672561	47	30
TRANS11784	Chr01_hap1	33624391	38	19	33625208	38	20	Chr19_hap2	12941817	42	28	12942642	42	27
TRANS8783	Chr01_hap1	33636728	49	25	33639564	51	29	Chr01_hap2	40166192	29	13	40168998	38	16
INVTR11785	Chr01_hap1	33749349	43	26	33751070	41	25	Chr04_hap2	2935961	43	26	2937718	48	32
TRANS11786	Chr01_hap1	33883306	37	22	33883406	38	22	Chr10_hap2	17280620	41	20	17280720	41	20
TRANS11787	Chr01_hap1	33891270	43	25	33894938	41	22	Chr07_hap2	8299682	47	29	8303377	42	26
TRANS11788	Chr01_hap1	34311952	48	25	34312643	46	24	Chr17_hap2	10809586	47	31	10810277	49	31
TRANS11789	Chr01_hap1	34398906	38	17	34399089	37	17	Chr10_hap2	4328322	36	23	4328507	36	23
TRANS11790	Chr01_hap1	34462840	44	27	34463615	47	30	Chr19_hap2	16178612	43	26	16179398	41	25
INVTR11791	Chr01_hap1	34578579	70	31	34579170	70	31	Chr17_hap2	219934	27	12	220519	28	11
TRANS11794	Chr01_hap1	34826519	48	22	34827505	47	22	Chr08_hap2	19220972	55	29	19221957	57	29
TRANS8784	Chr01_hap1	34827513	47	22	34830443	51	22	Chr01_hap2	35963570	44	24	35966502	37	17
INVTR11795	Chr01_hap1	34848519	45	22	34849619	49	24	Chr13_hap2	3624908	35	21	3625998	33	20
INVTR11796	Chr01_hap1	34974604	95	51	34974760	60	34	Chr08_hap2	18115896	628	276	18116052	51	27
INVTR11797	Chr01_hap1	35007841	36	17	35008696	35	17	Chr18_hap2	6955486	46	25	6956350	45	25
TRANS8785	Chr01_hap1	35047108	43	23	35049813	45	24	Chr01_hap2	8612405	24	11	8615116	24	10
TRANS11799	Chr01_hap1	35075197	41	24	35075963	45	26	Chr03_hap2	21081707	59	29	21082476	59	29
INVTR11800	Chr01_hap1	35092689	65	43	35093708	66	43	Chr06_hap2	7400506	48	31	7401532	49	31
INVTR11801	Chr01_hap1	35105659	55	38	35110209	54	35	Chr18_hap2	1337710	42	25	1342285	39	21
INVTR11802	Chr01_hap1	35123808	53	28	35126973	50	25	Chr03_hap2	13485047	44	17	13488179	45	21
TRANS11803	Chr01_hap1	35185969	51	24	35186912	46	21	Chr06_hap2	12063849	52	28	12064790	52	27
INVTR10203	Chr01_hap1	35206383	48	21	35206639	46	21	Chr01_hap2	47150551	37	21	47150810	38	22
TRANS11805	Chr01_hap1	35275528	48	28	35277324	48	27	Chr13_hap2	16246691	43	24	16248625	45	25
INVTR10204	Chr01_hap1	35277391	48	27	35280597	49	27	Chr01_hap2	30324863	46	27	30328041	46	25
TRANS11806	Chr01_hap1	35377599	55	31	35378061	56	31	Chr03_hap2	10677840	41	26	10678301	42	26
TRANS8786	Chr01_hap1	35448700	46	24	35452251	48	24	Chr01_hap2	27506046	43	25	27509600	52	30
TRANS11807	Chr01_hap1	35586486	48	29	35587198	47	28	Chr19_hap2	14478896	34	20	14479612	34	21
TRANS11808	Chr01_hap1	35608350	45	26	35608932	47	26	Chr16_hap2	8563390	49	22	8563970	50	22
TRANS8787	Chr01_hap1	35686530	35	12	35688435	33	12	Chr01_hap2	1795976	48	29	1797853	42	21
TRANS11810	Chr01_hap1	35767349	36	18	35768015	34	17	Chr19_hap2	9947338	46	25	9948005	45	24
INVTR11811	Chr01_hap1	35770098	32	15	35771540	28	11	Chr15_hap2	11861542	46	21	11862987	44	20
TRANS8788	Chr01_hap1	35777664	33	14	35780684	38	18	Chr01_hap2	17869427	49	22	17872457	46	20
TRANS11813	Chr01_hap1	35861134	48	25	35861996	46	25	Chr07_hap2	11663545	42	22	11664404	44	22
TRANS11814	Chr01_hap1	35947322	45	24	35947830	45	24	Chr19_hap2	8632362	32	12	8632875	33	12
INVTR11815	Chr01_hap1	36522941	47	34	36523362	50	34	Chr14_hap2	7634947	53	36	7635368	52	35
TRANS8789	Chr01_hap1	36569273	45	25	36571290	42	22	Chr01_hap2	49743815	41	20	49745864	42	23
TRANS11816	Chr01_hap1	36758207	42	20	36760335	41	22	Chr08_hap2	15222584	34	22	15224713	33	23
TRANS11817	Chr01_hap1	36919675	40	21	36920239	40	21	Chr14_hap2	11161109	42	23	11161663	39	21
INVTR11818	Chr01_hap1	36927044	41	17	36927895	41	17	Chr07_hap2	13311124	49	22	13311954	51	23
INVTR10205	Chr01_hap1	36928466	40	16	36928835	40	16	Chr01_hap2	2784191	44	25	2784558	48	27
INVTR11819	Chr01_hap1	37042906	52	22	37043564	50	22	Chr08_hap2	26847415	41	26	26848070	39	24
TRANS11820	Chr01_hap1	37178198	35	21	37178724	36	20	Chr17_hap2	2217040	40	17	2217565	39	17
TRANS11821	Chr01_hap1	37649092	50	24	37652328	46	24	Chr15_hap2	13380700	54	29	13383964	58	31
TRANS11822	Chr01_hap1	37652587	46	24	37656896	47	25	Chr12_hap2	12064351	45	26	12068657	47	27
TRANS8790	Chr01_hap1	37686198	44	18	37691917	41	21	Chr01_hap2	38741766	44	28	38747517	42	26
INVTR11823	Chr01_hap1	37693485	38	22	37695631	40	23	Chr11_hap2	15254252	53	34	15256401	54	34
TRANS8791	Chr01_hap1	37702602	38	23	37703888	37	22	Chr01_hap2	38738000	52	28	38739286	51	29
INVTR10206	Chr01_hap1	37824284	49	27	37824500	50	27	Chr01_hap2	39857065	42	18	39857281	42	18
TRANS11824	Chr01_hap1	38201194	47	25	38202222	45	24	Chr12_hap2	9894202	45	26	9895224	44	24
TRANS11825	Chr01_hap1	38512385	40	22	38513229	42	23	Chr17_hap2	5413729	56	29	5414573	56	30
TRANS11826	Chr01_hap1	38665560	48	25	38669636	45	23	Chr11_hap2	16169600	47	24	16173657	50	26
TRANS11827	Chr01_hap1	38995548	46	26	38995995	47	26	Chr11_hap2	17880730	58	34	17881177	58	34
INVTR11830	Chr01_hap1	39049834	43	21	39050985	38	20	Chr04_hap2	13585543	47	18	13586704	49	18
INVTR11831	Chr01_hap1	39195962	45	25	39197995	44	23	Chr17_hap2	11810899	40	23	11812955	39	20
INVTR10207	Chr01_hap1	39752431	44	17	39754141	43	16	Chr01_hap2	5698836	30	17	5700538	34	17
INVTR11833	Chr01_hap1	39813494	37	18	39817499	41	17	Chr08_hap2	25031310	38	14	25035361	36	17
TRANS8792	Chr01_hap1	39913312	53	37	39914072	56	39	Chr01_hap2	45638677	40	20	45639450	40	19
TRANS11834	Chr01_hap1	39913970	56	39	39915746	57	39	Chr05_hap2	12906443	28	11	12908214	31	13
TRANS11835	Chr01_hap1	39915364	57	39	39916049	57	39	Chr19_hap2	12693881	42	24	12694569	42	23
TRANS11836	Chr01_hap1	40129343	54	32	40129864	56	33	Chr18_hap2	121290	519	227	121811	521	229
INVTR11838	Chr01_hap1	40169678	35	12	40170386	38	13	Chr03_hap2	7875725	37	21	7876435	39	21
TRANS11839	Chr01_hap1	40181392	40	13	40183190	35	11	Chr02_hap2	12158679	57	40	12160483	57	40
INVTR10208	Chr01_hap1	40535759	27	8	40537366	25	9	Chr01_hap2	23599977	45	21	23601573	43	19
TRANS11842	Chr01_hap1	40682781	41	20	40683756	42	20	Chr06_hap2	3659082	37	20	3660953	32	18
TRANS8793	Chr01_hap1	40713322	31	18	40714192	31	18	Chr01_hap2	41946187	52	31	41947059	49	31
TRANS11843	Chr01_hap1	40976140	50	24	40976539	50	23	Chr05_hap2	12785631	38	26	12786038	38	25
INVTR11844	Chr01_hap1	41093758	36	16	41094857	41	17	Chr17_hap2	14162150	32	18	14163255	35	18
TRANS11845	Chr01_hap1	41129721	49	25	41130888	46	23	Chr02_hap2	392601	40	16	393759	40	17
INVTR11846	Chr01_hap1	41249750	46	25	41250140	48	25	Chr09_hap2	9528336	53	31	9528722	51	30
TRANS11847	Chr01_hap1	41250586	46	24	41251120	46	24	Chr05_hap2	19644186	46	25	19644719	46	24
TRANS8794	Chr01_hap1	41825534	50	29	41826016	50	29	Chr01_hap2	40502008	41	24	40502487	39	23
TRANS11849	Chr01_hap1	42241519	40	25	42244503	33	21	Chr13_hap2	14387329	31	12	14390314	36	16
TRANS11851	Chr01_hap1	42395785	47	25	42396487	46	25	Chr17_hap2	3405780	52	31	3406495	53	33
INVTR10209	Chr01_hap1	42401353	46	24	42402336	47	26	Chr01_hap2	47187852	35	19	47188879	38	21
TRANS8795	Chr01_hap1	42446037	38	20	42446922	37	20	Chr01_hap2	48058726	38	14	48059620	38	16
INVTR10210	Chr01_hap1	42503964	42	25	42504909	41	22	Chr01_hap2	3870054	62	40	3871005	58	41
INVTR10211	Chr01_hap1	42531118	49	22	42531771	48	22	Chr01_hap2	24678781	25	15	24679433	24	15
TRANS8796	Chr01_hap1	42962259	39	21	42962915	39	21	Chr01_hap2	32428750	32	21	32429413	31	21
TRANS11852	Chr01_hap1	43032037	47	24	43032539	46	23	Chr16_hap2	511130	53	31	511631	53	32
TRANS8797	Chr01_hap1	43032703	45	22	43032989	48	23	Chr01_hap2	44370903	51	30	44371191	52	31
TRANS8798	Chr01_hap1	43033698	50	24	43034044	52	24	Chr01_hap2	44371879	50	30	44372211	50	30
TRANS11853	Chr01_hap1	43069158	40	26	43069750	39	25	Chr12_hap2	4398874	37	21	4399460	35	20
TRANS8799	Chr01_hap1	43084813	47	31	43085587	48	30	Chr01_hap2	25166462	61	34	25167238	59	33
TRANS11854	Chr01_hap1	43324461	42	19	43327621	37	17	Chr13_hap2	11953706	30	17	11958377	38	19
TRANS11856	Chr01_hap1	43435685	50	28	43436335	49	28	Chr08_hap2	13774809	40	21	13775464	40	22
INVTR11857	Chr01_hap1	43470967	36	18	43471379	35	17	Chr19_hap2	16537663	41	25	16538075	42	25
INVTR11859	Chr01_hap1	43553641	40	22	43556555	39	23	Chr06_hap2	9341413	44	20	9344305	42	19
INVTR11860	Chr01_hap1	43681903	45	24	43683177	43	22	Chr04_hap2	21711518	43	16	21712775	41	15
TRANS11861	Chr01_hap1	43741340	21	9	43744929	19	9	Chr04_hap2	16351454	44	22	16355042	55	28
INVTR10212	Chr01_hap1	43825190	31	20	43826879	31	21	Chr01_hap2	39799175	46	23	39800864	49	25
TRANS11863	Chr01_hap1	43826211	31	21	43829859	28	15	Chr10_hap2	109793	42	22	113414	40	22
TRANS11864	Chr01_hap1	44179720	46	28	44180677	42	27	Chr09_hap2	3896786	52	25	3897743	52	23
TRANS11865	Chr01_hap1	44192445	53	29	44193146	51	27	Chr07_hap2	3932188	28	19	3932866	27	19
INVTR10213	Chr01_hap1	44217537	47	28	44221665	52	29	Chr01_hap2	34344217	56	29	34348377	54	26
TRANS11867	Chr01_hap1	44233383	42	25	44234044	38	22	Chr05_hap2	2623293	41	16	2623953	41	17
INVTR11868	Chr01_hap1	44252580	38	24	44253487	36	22	Chr12_hap2	1476586	45	23	1477511	42	22
TRANS8800	Chr01_hap1	44284623	36	13	44285581	35	13	Chr01_hap2	21427125	36	22	21428075	40	23
TRANS8801	Chr01_hap1	44481160	38	19	44482695	36	18	Chr01_hap2	45738036	39	20	45739572	37	17
INVTR11870	Chr01_hap1	44510580	31	18	44510942	30	17	Chr17_hap2	3916287	44	18	3916645	46	19
TRANS8802	Chr01_hap1	44575491	32	13	44575895	30	12	Chr01_hap2	45854314	46	26	45854720	46	26
TRANS11871	Chr01_hap1	44578782	32	12	44579037	31	12	Chr02_hap2	10636374	60	32	10636628	59	32
TRANS11872	Chr01_hap1	44579036	31	12	44580444	34	13	Chr04_hap2	16128292	38	20	16129742	37	19
INVTR11873	Chr01_hap1	44580451	34	13	44582270	38	15	Chr03_hap2	4607005	48	24	4608827	55	29
TRANS11874	Chr01_hap1	44680651	35	19	44681048	34	17	Chr06_hap2	2602550	44	22	2602953	44	23
TRANS8803	Chr01_hap1	44739912	57	25	44740720	59	26	Chr01_hap2	46046462	44	22	46047287	43	21
TRANS8804	Chr01_hap1	44745722	57	26	44745967	57	26	Chr01_hap2	46056704	34	11	46056947	33	11
TRANS8805	Chr01_hap1	44762362	47	28	44762779	46	27	Chr01_hap2	46055672	35	12	46056090	34	12
TRANS8806	Chr01_hap1	44764728	45	24	44765371	45	26	Chr01_hap2	46057650	33	11	46058294	33	11
TRANS8807	Chr01_hap1	44786118	45	22	44792524	47	24	Chr01_hap2	4233626	43	25	4240058	43	25
INVTR11875	Chr01_hap1	45056278	90	43	45069655	76	42	Chr02_hap2	19483113	70	24	19496483	36	21
TRANS8808	Chr01_hap1	45075508	75	36	45076446	75	36	Chr01_hap2	5637253	42	28	5638198	42	26
TRANS8809	Chr01_hap1	45140702	35	17	45140805	35	17	Chr01_hap2	49804466	27	13	49804569	27	13
TRANS8810	Chr01_hap1	45155220	39	20	45155661	36	19	Chr01_hap2	25139010	51	36	25139448	51	36
TRANS8811	Chr01_hap1	45164034	39	22	45164455	40	22	Chr01_hap2	46376941	28	13	46377362	28	13
INVTR10214	Chr01_hap1	45177687	42	21	45179375	40	21	Chr01_hap2	27359156	21	17	27360838	20	16
TRANS11876	Chr01_hap1	45180438	40	22	45181651	38	22	Chr18_hap2	9573489	35	19	9574688	36	19
TRANS8812	Chr01_hap1	45183938	35	20	45185975	35	18	Chr01_hap2	25680745	39	24	25682789	42	24
INVTR11877	Chr01_hap1	45197632	48	23	45198938	47	22	Chr12_hap2	10905956	53	34	10907246	51	32
TRANS11878	Chr01_hap1	45199720	46	21	45203442	44	19	Chr09_hap2	8531136	43	26	8534867	48	28
TRANS11879	Chr01_hap1	45205728	45	19	45206272	44	18	Chr13_hap2	12356657	44	19	12357203	47	20
TRANS11881	Chr01_hap1	45241776	37	18	45243391	33	16	Chr06_hap2	24223312	47	19	24224858	45	20
INVTR10215	Chr01_hap1	45253240	34	16	45253925	35	18	Chr01_hap2	38762539	39	23	38763244	40	24
TRANS11883	Chr01_hap1	45262134	38	19	45262527	37	19	Chr08_hap2	4564328	42	19	4564720	41	20
TRANS11884	Chr01_hap1	45377936	43	23	45378293	42	23	Chr05_hap2	17573323	48	28	17573676	49	28
TRANS8813	Chr01_hap1	45495585	49	21	45501787	51	24	Chr01_hap2	46752925	52	26	46759155	47	24
TRANS8814	Chr01_hap1	45504235	49	23	45505521	53	27	Chr01_hap2	46831175	33	23	46832461	33	23
TRANS8815	Chr01_hap1	45507036	50	28	45507512	51	28	Chr01_hap2	47027006	40	16	47027484	39	15
TRANS8816	Chr01_hap1	45517563	52	26	45524969	50	26	Chr01_hap2	47202253	51	32	47209848	54	35
TRANS8817	Chr01_hap1	45520980	49	28	45526690	52	27	Chr01_hap2	47205617	52	31	47211525	56	35
TRANS8818	Chr01_hap1	45536330	49	25	45538005	49	25	Chr01_hap2	38285830	35	25	38287504	37	26
TRANS11885	Chr01_hap1	45538006	49	25	45544661	50	28	Chr14_hap2	22195002	29	16	22201635	40	22
TRANS8819	Chr01_hap1	45571955	44	24	45576259	40	26	Chr01_hap2	46906108	30	13	46909572	32	14
TRANS8820	Chr01_hap1	45576395	40	26	45578433	42	25	Chr01_hap2	46883637	37	17	46885642	38	17
TRANS8821	Chr01_hap1	45579811	45	26	45580963	47	27	Chr01_hap2	46919258	36	19	46920400	34	18
INVTR11887	Chr01_hap1	45678766	39	22	45680026	43	23	Chr14_hap2	14838134	48	17	14839386	50	17
TRANS11888	Chr01_hap1	45758020	40	18	45761222	47	22	Chr04_hap2	15522382	49	27	15525636	47	28
TRANS11889	Chr01_hap1	45774810	48	26	45775986	46	25	Chr04_hap2	15540566	28	16	15542417	30	15
TRANS11891	Chr01_hap1	45780713	46	26	45781560	47	25	Chr03_hap2	4233979	58	26	4234822	57	25
TRANS8822	Chr01_hap1	46070574	41	20	46071081	40	20	Chr01_hap2	47670801	48	30	47671291	51	31
TRANS11892	Chr01_hap1	46242681	50	28	46247733	48	27	Chr18_hap2	3975336	40	26	3980360	42	28
TRANS11893	Chr01_hap1	46341322	46	25	46341583	46	25	Chr17_hap2	40394	33	16	40654	33	16
INVTR11894	Chr01_hap1	46441353	35	17	46442282	36	18	Chr03_hap2	4334725	54	31	4335650	54	31
TRANS8823	Chr01_hap1	46626556	45	27	46627202	44	27	Chr01_hap2	48215548	38	21	48216211	38	20
INVTR11895	Chr01_hap1	46638093	49	24	46639118	50	24	Chr10_hap2	8252030	39	22	8253054	36	20
INVTR10216	Chr01_hap1	46707384	45	22	46709177	48	23	Chr01_hap2	11335094	49	32	11336835	49	32
INVTR11896	Chr01_hap1	46709141	48	23	46710476	41	20	Chr10_hap2	8512334	47	29	8513658	50	30
TRANS11897	Chr01_hap1	46726206	43	22	46727047	39	20	Chr04_hap2	15215627	47	25	15216480	48	26
TRANS11898	Chr01_hap1	46862012	30	13	46863389	30	11	Chr11_hap2	17723211	50	23	17724585	46	22
INVTR11899	Chr01_hap1	46966069	48	24	46969980	47	27	Chr18_hap2	10566644	45	26	10570505	52	30
INVTR11900	Chr01_hap1	46997133	32	13	46998488	33	14	Chr05_hap2	16895886	47	31	16897239	45	29
TRANS11901	Chr01_hap1	47041638	36	21	47044698	35	18	Chr06_hap2	6377907	48	24	6380930	42	25
INVTR11902	Chr01_hap1	47045855	34	18	47046803	33	17	Chr04_hap2	17587492	55	31	17588446	55	30
TRANS8824	Chr01_hap1	47057349	37	20	47057978	38	19	Chr01_hap2	48619483	43	25	48620166	46	26
TRANS11903	Chr01_hap1	47059964	44	21	47060923	48	25	Chr13_hap2	9861270	47	26	9862232	48	27
TRANS11904	Chr01_hap1	47064105	45	24	47064988	49	25	Chr02_hap2	13415935	43	19	13416804	42	19
TRANS8825	Chr01_hap1	47067313	47	24	47067537	47	24	Chr01_hap2	48617301	40	22	48617528	40	22
TRANS11906	Chr01_hap1	47070405	48	25	47070621	49	25	Chr11_hap2	6680328	40	20	6680544	40	20
INVTR11907	Chr01_hap1	47220488	87	50	47245310	45	23	Chr13_hap2	14671818	0	0	14696639	154	83
TRANS8826	Chr01_hap1	47243514	44	22	47246587	43	22	Chr01_hap2	48780336	40	18	48783409	41	22
INVTR10217	Chr01_hap1	47251647	36	23	47252368	37	23	Chr01_hap2	47044502	45	26	47045229	45	26
TRANS8827	Chr01_hap1	47266029	34	15	47266850	34	15	Chr01_hap2	40215393	39	22	40216200	38	23
INVTR11910	Chr01_hap1	47298368	34	18	47298824	33	17	Chr08_hap2	1372526	38	18	1372984	39	18
TRANS11911	Chr01_hap1	47306701	37	17	47307539	41	20	Chr13_hap2	12886589	37	20	12887420	38	20
INVTR11912	Chr01_hap1	47311389	40	23	47312285	42	27	Chr14_hap2	15769273	37	22	15770172	37	23
INVTR11913	Chr01_hap1	47325672	54	31	47327216	51	29	Chr17_hap2	11470941	30	15	11472495	30	14
TRANS11914	Chr01_hap1	47330375	47	26	47331247	47	26	Chr05_hap2	13506856	121	67	13507732	123	67
TRANS8828	Chr01_hap1	47385149	45	26	47385852	46	26	Chr01_hap2	25644597	29	16	25645302	32	16
TRANS11915	Chr01_hap1	47387873	41	22	47389331	43	24	Chr05_hap2	14378935	47	29	14380389	45	29
TRANS8829	Chr01_hap1	47490208	42	23	47491417	45	24	Chr01_hap2	48964398	44	21	48965599	45	24
TRANS11916	Chr01_hap1	47754547	48	25	47755821	49	24	Chr03_hap2	4436627	50	32	4437901	48	28
INVTR11918	Chr01_hap1	47783302	47	19	47786222	45	19	Chr07_hap2	2563790	101	52	2566706	111	58
INVTR11919	Chr01_hap1	47808190	41	25	47809376	42	27	Chr04_hap2	9474428	34	14	9475625	30	14
TRANS11920	Chr01_hap1	47846652	32	13	47847895	31	13	Chr16_hap2	475390	56	38	476616	57	38
TRANS11921	Chr01_hap1	47895058	44	30	47895973	42	28	Chr10_hap2	6740137	37	18	6741050	40	17
INVTR11922	Chr01_hap1	47978456	38	20	47978934	36	18	Chr04_hap2	3263370	43	22	3263845	43	22
TRANS8830	Chr01_hap1	48045552	45	29	48050145	46	30	Chr01_hap2	228273	40	25	232873	39	24
INVTR11924	Chr01_hap1	48276066	43	25	48276435	41	24	Chr18_hap2	4946837	39	21	4947197	40	21
INVTR11925	Chr01_hap1	48441444	35	19	48449400	36	21	Chr14_hap2	17328085	29	15	17336093	33	18
INVTR11926	Chr01_hap1	48458287	35	23	48458847	36	23	Chr07_hap2	9236159	40	25	9236725	40	25
INVTR11927	Chr01_hap1	48460746	38	25	48461434	41	26	Chr16_hap2	4145724	35	23	4146419	35	23
TRANS11930	Chr01_hap1	48517627	0	0	48533723	0	0	Chr16_hap2	14655945	0	0	14672044	0	0
TRANS11934	Chr02_hap1	241007	31	16	242033	30	16	Chr12_hap2	10960065	42	24	10961114	43	24
INVTR11935	Chr02_hap1	431063	33	14	434771	38	15	Chr09_hap2	11480064	41	22	11483770	39	24
TRANS8831	Chr02_hap1	459724	39	16	460862	41	16	Chr02_hap2	461627	51	29	462773	49	28
TRANS8832	Chr02_hap1	461464	38	16	462313	40	16	Chr02_hap2	15089886	59	35	15090734	57	34
TRANS11936	Chr02_hap1	472994	35	16	475887	40	15	Chr14_hap2	3001149	63	33	3004049	60	31
TRANS11937	Chr02_hap1	598939	47	26	599563	46	26	Chr04_hap2	6889498	56	29	6890128	55	27
TRANS11938	Chr02_hap1	670729	45	25	671403	51	29	Chr01_hap2	44449206	43	24	44449875	43	23
INVTR11939	Chr02_hap1	733434	47	29	733624	47	29	Chr12_hap2	1645174	41	17	1645364	40	17
INVTR11940	Chr02_hap1	771544	43	21	776503	47	22	Chr17_hap2	4391929	44	22	4396905	41	21
INVTR11941	Chr02_hap1	939977	32	18	943762	32	18	Chr13_hap2	11235440	37	28	11239226	40	28
TRANS11942	Chr02_hap1	985075	41	21	985364	42	21	Chr09_hap2	7635000	54	31	7635290	55	32
INVTR11943	Chr02_hap1	1026266	34	17	1030418	32	17	Chr15_hap2	13614387	40	20	13618506	39	20
TRANS8833	Chr02_hap1	1115257	40	19	1116204	44	24	Chr02_hap2	1097277	29	15	1098536	30	15
INVTR11944	Chr02_hap1	1276529	37	13	1276741	37	13	Chr03_hap2	16924930	43	27	16925142	44	27
TRANS11945	Chr02_hap1	1529173	52	32	1529944	51	32	Chr07_hap2	6262094	47	24	6262884	49	24
TRANS11946	Chr02_hap1	1582534	31	15	1582733	30	14	Chr01_hap2	47950762	49	32	47950959	48	31
INVTR11947	Chr02_hap1	1643550	46	27	1644780	47	28	Chr18_hap2	526442	45	26	527694	47	26
INVTR11948	Chr02_hap1	1648324	41	27	1648886	39	25	Chr15_hap2	10203745	48	27	10204308	47	27
TRANS11949	Chr02_hap1	1650751	39	23	1652625	39	21	Chr01_hap2	23593767	46	25	23595650	47	24
TRANS8834	Chr02_hap1	1664533	45	21	1665713	42	20	Chr02_hap2	1732258	54	24	1733440	51	23
INVTR11951	Chr02_hap1	1668904	43	17	1669764	41	17	Chr01_hap2	18620288	35	19	18621157	32	18
TRANS8835	Chr02_hap1	1679133	50	24	1679722	49	25	Chr02_hap2	1637927	45	28	1638523	47	30
TRANS11952	Chr02_hap1	1685565	51	29	1689355	50	32	Chr04_hap2	7376567	59	31	7380343	52	29
TRANS11953	Chr02_hap1	1775235	26	11	1775855	27	11	Chr01_hap2	6014310	34	19	6014898	34	19
TRANS11954	Chr02_hap1	1946191	57	35	1948616	57	34	Chr15_hap2	10540087	45	28	10542523	46	30
INVTR11956	Chr02_hap1	1950382	55	35	1950903	54	35	Chr06_hap2	11837298	40	17	11837818	40	17
TRANS11957	Chr02_hap1	2398274	46	28	2399023	48	30	Chr01_hap2	16086010	25	13	16086752	26	13
TRANS11958	Chr02_hap1	2408785	42	26	2411427	42	22	Chr12_hap2	11011236	37	24	11013850	40	26
TRANS11960	Chr02_hap1	2418772	44	23	2419968	42	22	Chr08_hap2	17999363	38	20	18000588	39	21
INVTR11962	Chr02_hap1	2940569	31	14	2940776	32	14	Chr01_hap2	22378091	40	15	22378301	41	15
TRANS11964	Chr02_hap1	3232284	52	32	3233052	52	33	Chr16_hap2	10289335	51	21	10290111	51	20
TRANS11965	Chr02_hap1	3310193	49	31	3310377	51	33	Chr08_hap2	18968786	42	29	18968970	44	29
TRANS11966	Chr02_hap1	3483094	44	26	3485100	39	22	Chr10_hap2	4160252	46	21	4162300	43	18
TRANS11967	Chr02_hap1	3815226	52	20	3815708	52	20	Chr01_hap2	43019317	30	10	43019801	31	10
INVTR11969	Chr02_hap1	3959434	32	17	3959821	32	17	Chr01_hap2	2042326	39	15	2042715	39	14
TRANS11970	Chr02_hap1	3959948	32	17	3960120	32	17	Chr17_hap2	10314231	46	24	10314403	47	24
TRANS11972	Chr02_hap1	3968076	38	22	3969092	40	25	Chr19_hap2	4855609	46	22	4856637	46	23
TRANS11973	Chr02_hap1	4076699	42	21	4076993	42	21	Chr17_hap2	14503187	25	12	14503487	25	12
INVTR11974	Chr02_hap1	4206565	31	18	4207031	33	18	Chr04_hap2	3224819	46	25	3225288	45	25
INVTR11975	Chr02_hap1	4209373	34	19	4210010	36	19	Chr11_hap2	967729	39	21	968383	38	19
INVTR11976	Chr02_hap1	4212793	36	18	4214505	38	20	Chr18_hap2	12355538	40	16	12357249	40	17
INVTR11978	Chr02_hap1	4351428	50	25	4352755	49	24	Chr01_hap2	17461168	45	23	17462497	49	23
INVTR11979	Chr02_hap1	4416006	57	32	4416625	56	31	Chr01_hap2	40832089	39	23	40832708	40	23
INVTR11980	Chr02_hap1	4432997	50	30	4433376	48	29	Chr04_hap2	14423325	45	28	14423701	45	28
INVTR10218	Chr02_hap1	4498735	38	20	4499245	38	20	Chr02_hap2	24605597	43	20	24606114	42	20
INVTR10219	Chr02_hap1	4562392	37	20	4567404	42	27	Chr02_hap2	5629609	41	21	5634672	46	26
TRANS11981	Chr02_hap1	4673583	41	27	4678364	51	31	Chr19_hap2	14229496	36	19	14234390	41	23
TRANS11983	Chr02_hap1	4987979	33	23	4989152	32	20	Chr10_hap2	7604175	50	31	7605355	50	30
INVTR11984	Chr02_hap1	5150083	51	22	5150812	49	21	Chr04_hap2	7727057	36	20	7727788	35	19
INVTR11986	Chr02_hap1	5300164	51	29	5301123	48	28	Chr06_hap2	12608229	35	21	12609199	34	21
TRANS11987	Chr02_hap1	5335559	41	23	5336549	41	24	Chr01_hap2	39758615	29	15	39759617	31	15
TRANS8836	Chr02_hap1	5358095	53	32	5358845	52	31	Chr02_hap2	5316163	41	22	5316892	40	21
TRANS8837	Chr02_hap1	5646973	49	24	5647951	46	22	Chr02_hap2	5594106	28	19	5595089	29	21
TRANS8838	Chr02_hap1	5662250	39	23	5663178	41	24	Chr02_hap2	143425	47	20	144341	46	20
TRANS11988	Chr02_hap1	5665242	44	25	5665879	45	26	Chr10_hap2	6835739	50	26	6836386	49	25
TRANS11989	Chr02_hap1	5687318	50	25	5687486	50	25	Chr04_hap2	3004536	53	33	3004703	53	33
TRANS11990	Chr02_hap1	5729859	52	25	5737182	56	27	Chr08_hap2	25326386	57	33	25331131	55	32
TRANS11993	Chr02_hap1	5804966	47	28	5805610	46	27	Chr15_hap2	114688	32	18	115334	33	17
TRANS11994	Chr02_hap1	5824098	42	11	5825079	42	11	Chr18_hap2	1305227	44	22	1306212	46	23
TRANS11995	Chr02_hap1	5995819	38	17	6000738	44	26	Chr01_hap2	26220440	42	25	26225360	39	23
INVTR11996	Chr02_hap1	6401437	28	13	6402325	30	13	Chr15_hap2	2458480	40	24	2459361	40	23
TRANS11997	Chr02_hap1	6482851	30	16	6486714	35	14	Chr05_hap2	7485810	48	25	7489695	48	23
TRANS8839	Chr02_hap1	6485891	36	13	6486731	34	14	Chr02_hap2	914024	60	31	914875	55	26
TRANS8840	Chr02_hap1	6497552	47	23	6497768	47	24	Chr02_hap2	20667616	45	25	20667832	44	25
TRANS11999	Chr02_hap1	6768278	39	23	6769260	41	23	Chr09_hap2	5448652	26	12	5449643	24	10
INVTR12001	Chr02_hap1	6831997	49	20	6833173	54	24	Chr08_hap2	12836884	35	18	12838059	30	16
INVTR12002	Chr02_hap1	6842132	49	30	6843116	47	27	Chr19_hap2	10963471	50	21	10964455	49	20
TRANS12003	Chr02_hap1	6863505	52	28	6864689	48	27	Chr17_hap2	15363992	43	24	15365128	43	24
TRANS12004	Chr02_hap1	6981903	43	26	6982700	44	26	Chr09_hap2	6157861	46	26	6158660	47	26
INVTR12005	Chr02_hap1	7007880	49	27	7008196	49	27	Chr01_hap2	16365235	30	14	16365552	31	14
INVTR12009	Chr02_hap1	7325148	46	25	7326041	47	27	Chr01_hap2	22576087	34	18	22576979	37	19
TRANS12010	Chr02_hap1	7486462	26	16	7487163	26	16	Chr16_hap2	11318643	62	28	11319370	57	26
TRANS12011	Chr02_hap1	7779476	49	18	7780623	49	20	Chr03_hap2	348622	37	19	349751	34	19
TRANS12012	Chr02_hap1	7892575	49	32	7893483	48	29	Chr19_hap2	11623600	32	11	11624521	32	12
INVTR12013	Chr02_hap1	7958237	52	24	7958978	52	24	Chr16_hap2	2756609	56	32	2757347	55	30
TRANS12014	Chr02_hap1	8060891	57	30	8061683	58	31	Chr04_hap2	2610398	50	26	2611178	51	26
TRANS12015	Chr02_hap1	8224385	52	29	8224932	47	27	Chr04_hap2	5477992	42	25	5478539	42	24
INVTR12016	Chr02_hap1	8458043	47	29	8458829	48	29	Chr04_hap2	21979999	41	18	21980789	40	17
TRANS12017	Chr02_hap1	8650570	55	40	8651860	56	40	Chr11_hap2	2641617	36	22	2642906	36	21
INVTR12018	Chr02_hap1	8721725	49	24	8722330	52	25	Chr19_hap2	12053278	25	14	12053872	26	14
TRANS12019	Chr02_hap1	8788794	54	28	8789714	57	29	Chr10_hap2	12711061	42	23	12711979	43	25
INVTR12020	Chr02_hap1	8829220	41	20	8830628	45	24	Chr01_hap2	24727459	35	21	24728839	36	21
INVTR12021	Chr02_hap1	9178681	38	16	9180007	41	19	Chr19_hap2	15091987	52	26	15093315	48	24
INVTR12024	Chr02_hap1	9684173	60	27	9685122	60	28	Chr09_hap2	10022310	37	25	10023271	33	23
INVTR12025	Chr02_hap1	10316217	43	23	10316626	42	22	Chr10_hap2	4351789	41	25	4352212	42	26
TRANS12027	Chr02_hap1	10318050	42	23	10321127	42	21	Chr13_hap2	1965907	58	35	1968937	57	37
TRANS12028	Chr02_hap1	10346895	32	17	10347537	34	18	Chr01_hap2	6944561	46	26	6945190	49	27
INVTR12030	Chr02_hap1	10520713	46	28	10521254	48	28	Chr19_hap2	2599671	42	19	2600213	41	19
TRANS12032	Chr02_hap1	10532854	45	26	10533272	45	26	Chr13_hap2	12232349	34	20	12232764	34	20
INVTR10220	Chr02_hap1	10674867	27	14	10675119	27	14	Chr02_hap2	10549475	44	23	10549727	45	24
TRANS12033	Chr02_hap1	10707650	32	15	10708296	34	16	Chr04_hap2	4294720	44	26	4295364	46	28
TRANS12035	Chr02_hap1	11046856	41	21	11047584	42	21	Chr03_hap2	10021219	45	27	10021942	46	27
INVTR10221	Chr02_hap1	11092360	39	23	11092909	38	22	Chr02_hap2	1377940	60	36	1378488	58	35
TRANS12036	Chr02_hap1	11118614	44	20	11119915	45	21	Chr05_hap2	3850637	58	32	3851964	63	33
TRANS12037	Chr02_hap1	11165022	46	20	11165803	48	22	Chr10_hap2	14255304	42	25	14256083	42	25
INVTR12038	Chr02_hap1	11284583	39	16	11286430	36	17	Chr19_hap2	10763718	42	23	10765553	43	24
INVTR12039	Chr02_hap1	11299299	42	17	11300275	46	20	Chr01_hap2	4555863	48	23	4556838	53	25
TRANS12040	Chr02_hap1	11387771	44	24	11389141	47	26	Chr07_hap2	5165767	49	31	5167140	50	31
TRANS12041	Chr02_hap1	11395780	39	24	11396086	39	24	Chr01_hap2	26061888	41	23	26062195	42	23
INVTR12042	Chr02_hap1	11400755	38	19	11401469	37	18	Chr19_hap2	1401543	38	22	1402255	38	22
TRANS12043	Chr02_hap1	11402191	37	18	11403201	41	20	Chr01_hap2	10705549	42	23	10706568	40	24
TRANS8841	Chr02_hap1	11411476	53	30	11411905	53	31	Chr02_hap2	11252865	40	22	11253303	40	22
TRANS8842	Chr02_hap1	11420833	45	31	11420995	45	31	Chr02_hap2	11236880	49	24	11237042	49	24
INVTR12044	Chr02_hap1	11438839	38	23	11439183	38	23	Chr14_hap2	17257183	49	28	17257525	49	28
TRANS12045	Chr02_hap1	11455314	42	18	11458687	41	23	Chr01_hap2	14902333	34	14	14905759	43	21
TRANS8843	Chr02_hap1	11464441	45	26	11464675	45	26	Chr02_hap2	11254814	40	22	11255056	39	22
TRANS12046	Chr02_hap1	11505991	35	23	11506676	37	23	Chr07_hap2	1789540	49	23	1790227	51	24
INVTR12047	Chr02_hap1	11577070	48	26	11577257	48	26	Chr05_hap2	12183713	51	29	12183900	51	29
INVTR12048	Chr02_hap1	11701891	57	29	11707139	47	27	Chr05_hap2	8769607	37	23	8774847	43	24
TRANS8844	Chr02_hap1	11903545	43	29	11907532	44	30	Chr02_hap2	11715400	38	22	11719336	39	18
TRANS12049	Chr02_hap1	11939582	47	22	11940455	48	23	Chr08_hap2	22834338	51	19	22835193	49	18
TRANS8845	Chr02_hap1	11941268	48	23	11941666	47	22	Chr02_hap2	11755141	54	33	11755537	53	33
INVTR12050	Chr02_hap1	12198256	38	18	12199634	41	16	Chr01_hap2	35705748	42	18	35707169	40	17
TRANS12051	Chr02_hap1	12305085	46	25	12305859	47	25	Chr06_hap2	21344897	51	30	21345666	47	29
TRANS8846	Chr02_hap1	12901876	53	26	12903096	52	25	Chr02_hap2	21772166	36	17	21773380	40	17
TRANS12053	Chr02_hap1	12960533	27	17	12960865	26	16	Chr17_hap2	11394551	38	19	11394883	40	18
INVTR12054	Chr02_hap1	13131553	39	26	13136031	43	25	Chr01_hap2	42222583	56	27	42227209	41	21
TRANS12055	Chr02_hap1	13136030	43	25	13137037	43	25	Chr17_hap2	482274	63	40	483280	39	22
TRANS12056	Chr02_hap1	13252137	41	18	13252979	43	17	Chr14_hap2	10648835	41	21	10649685	42	21
TRANS8847	Chr02_hap1	13253002	43	17	13253484	45	18	Chr02_hap2	18641568	29	8	18642056	30	10
TRANS12057	Chr02_hap1	13475356	38	20	13477006	37	19	Chr11_hap2	17264745	35	19	17266384	36	19
INVTR12058	Chr02_hap1	13507893	45	23	13509039	45	23	Chr14_hap2	1874068	40	24	1875239	44	24
TRANS12059	Chr02_hap1	13514297	48	23	13515871	49	23	Chr06_hap2	19525117	44	25	19526721	46	26
TRANS12060	Chr02_hap1	13572685	44	22	13573929	44	22	Chr01_hap2	45639595	40	19	45640855	41	20
INVTR12061	Chr02_hap1	13684938	39	22	13685329	39	22	Chr19_hap2	13403757	45	21	13404149	45	20
INVTR12062	Chr02_hap1	13763719	50	34	13764829	51	35	Chr07_hap2	4998697	32	16	4999804	31	16
INVTR12063	Chr02_hap1	13864687	33	23	13866358	31	20	Chr01_hap2	23183897	39	20	23185567	45	23
TRANS12064	Chr02_hap1	13907058	40	21	13908063	42	22	Chr08_hap2	4195202	48	30	4196189	50	30
TRANS12065	Chr02_hap1	13922475	44	15	13927516	39	17	Chr01_hap2	286368	55	25	291394	54	27
TRANS12067	Chr02_hap1	13928272	40	18	13929268	39	17	Chr09_hap2	7310097	45	28	7311096	44	28
TRANS12068	Chr02_hap1	13962541	49	27	13964780	48	26	Chr17_hap2	8152777	37	21	8155042	32	20
INVTR10222	Chr02_hap1	14081492	22	10	14081855	23	10	Chr02_hap2	14179086	28	16	14179447	28	15
INVTR12069	Chr02_hap1	14087729	31	22	14088656	32	22	Chr15_hap2	12275212	39	21	12276147	39	22
TRANS8848	Chr02_hap1	14152882	35	16	14155419	39	17	Chr02_hap2	14129507	45	25	14132032	48	26
TRANS8849	Chr02_hap1	14156464	37	16	14156680	37	16	Chr02_hap2	14162048	38	18	14162264	38	19
TRANS8850	Chr02_hap1	14162639	37	16	14164804	43	22	Chr02_hap2	13944415	45	25	13946574	44	25
TRANS12070	Chr02_hap1	14165491	44	22	14165924	45	23	Chr11_hap2	14501799	46	29	14502230	46	29
TRANS8851	Chr02_hap1	14168004	48	23	14172532	47	28	Chr02_hap2	14148698	50	26	14152617	48	27
TRANS12071	Chr02_hap1	14196784	35	21	14198752	34	21	Chr15_hap2	11801889	36	20	11803866	33	17
TRANS12072	Chr02_hap1	14199522	33	21	14201541	39	25	Chr06_hap2	13918647	46	24	13920658	49	24
INVTR12073	Chr02_hap1	14201627	38	25	14202587	39	25	Chr17_hap2	12072199	43	30	12073155	41	29
TRANS12074	Chr02_hap1	14202692	39	25	14204138	40	25	Chr13_hap2	2549382	44	22	2550828	53	26
TRANS8852	Chr02_hap1	14217551	50	28	14218497	48	27	Chr02_hap2	13957934	95	54	13958875	99	54
INVTR10223	Chr02_hap1	14225520	38	23	14226019	35	24	Chr02_hap2	14153783	45	26	14154276	45	27
TRANS8853	Chr02_hap1	14230950	40	27	14231162	40	27	Chr02_hap2	14164755	39	19	14164967	39	19
TRANS8854	Chr02_hap1	14235211	42	30	14236827	44	31	Chr02_hap2	14166144	40	19	14167765	37	19
TRANS12075	Chr02_hap1	14246141	50	32	14247376	52	33	Chr05_hap2	12173428	45	25	12174659	47	26
INVTR12076	Chr02_hap1	14247549	53	34	14252849	46	29	Chr03_hap2	16105028	79	34	16110320	84	35
INVTR12077	Chr02_hap1	14270987	34	17	14272663	30	15	Chr07_hap2	10664550	40	23	10666188	42	24
INVTR12078	Chr02_hap1	14423854	38	17	14424994	39	16	Chr05_hap2	6010988	39	20	6012157	40	20
INVTR12079	Chr02_hap1	14537055	39	22	14538035	42	24	Chr18_hap2	11041750	41	22	11042717	38	20
INVTR12080	Chr02_hap1	14540555	41	24	14541987	41	24	Chr17_hap2	11468591	34	16	11470002	31	15
TRANS12081	Chr02_hap1	14542002	41	24	14548180	45	24	Chr19_hap2	12727823	46	16	12734066	40	17
TRANS12082	Chr02_hap1	14636253	48	24	14636395	48	24	Chr09_hap2	6568480	56	28	6568622	55	28
TRANS12083	Chr02_hap1	14787856	40	17	14788718	43	18	Chr19_hap2	12112790	43	21	12113667	43	21
TRANS12084	Chr02_hap1	14792999	46	16	14795678	40	15	Chr12_hap2	6534954	36	20	6537629	35	18
INVTR12085	Chr02_hap1	14824034	33	22	14825026	34	22	Chr01_hap2	3190396	28	11	3191388	27	11
INVTR12087	Chr02_hap1	14825109	34	22	14825469	36	24	Chr18_hap2	8652368	45	26	8652730	44	25
TRANS12088	Chr02_hap1	14830490	36	25	14832899	38	24	Chr17_hap2	6522667	26	20	6525086	27	20
INVTR12089	Chr02_hap1	14832691	37	24	14833673	38	24	Chr17_hap2	12078760	41	29	12079746	43	31
TRANS12090	Chr02_hap1	14834353	37	24	14834683	39	24	Chr09_hap2	12419711	53	26	12420040	51	25
TRANS12091	Chr02_hap1	14834677	39	24	14843272	52	34	Chr13_hap2	9622708	32	19	9631268	31	16
INVTR12092	Chr02_hap1	14843265	52	34	14845851	54	36	Chr08_hap2	7528695	32	18	7531292	32	19
INVTR12093	Chr02_hap1	14847949	53	36	14849538	54	36	Chr13_hap2	10713956	54	21	10715555	54	21
INVTR12094	Chr02_hap1	14855836	57	35	14856487	56	35	Chr18_hap2	4296323	48	23	4296972	49	23
INVTR12095	Chr02_hap1	14884373	43	22	14885197	43	22	Chr01_hap2	29133839	28	13	29134663	30	15
TRANS12096	Chr02_hap1	14902759	41	17	14903225	44	17	Chr04_hap2	10122880	38	20	10123353	37	19
INVTR12097	Chr02_hap1	14978880	37	18	14979770	38	19	Chr16_hap2	3960480	39	24	3961355	39	25
INVTR12098	Chr02_hap1	15129985	51	33	15131343	52	31	Chr12_hap2	4447303	32	19	4448659	30	19
INVTR12100	Chr02_hap1	15334743	36	22	15341340	42	25	Chr13_hap2	13094817	44	21	13101384	44	21
INVTR12102	Chr02_hap1	15385427	40	18	15386196	43	19	Chr04_hap2	5825796	39	26	5826550	38	25
INVTR12103	Chr02_hap1	15440585	41	25	15442079	39	24	Chr01_hap2	23023051	33	23	23024546	34	23
INVTR12104	Chr02_hap1	15450303	43	26	15453973	48	29	Chr11_hap2	12884135	52	26	12887775	50	26
TRANS12106	Chr02_hap1	15553889	41	22	15555008	44	25	Chr06_hap2	8962913	79	48	8964030	47	26
INVTR12108	Chr02_hap1	15812526	39	20	15815116	40	20	Chr12_hap2	7706976	39	21	7709550	38	20
TRANS12109	Chr02_hap1	15855549	37	20	15856416	38	22	Chr01_hap2	25619384	40	22	25620257	41	22
INVTR12110	Chr02_hap1	15875580	44	17	15879733	43	20	Chr01_hap2	31727347	42	27	31731491	51	29
TRANS12111	Chr02_hap1	15880815	42	20	15883411	39	19	Chr10_hap2	3033141	47	23	3035766	46	24
TRANS12112	Chr02_hap1	15920439	36	20	15924899	38	21	Chr01_hap2	22088741	30	17	22093217	31	16
INVTR12113	Chr02_hap1	15929037	44	25	15930373	43	24	Chr01_hap2	5654076	41	24	5655410	39	22
INVTR12114	Chr02_hap1	15938024	48	24	15942064	46	22	Chr10_hap2	806040	45	25	810162	39	26
INVTR12115	Chr02_hap1	15946377	42	20	15946512	42	20	Chr15_hap2	12807973	47	30	12808108	47	30
TRANS12117	Chr02_hap1	16044011	59	28	16044802	58	28	Chr09_hap2	6894910	57	28	6895712	54	27
TRANS12118	Chr02_hap1	16136704	54	36	16138082	54	34	Chr16_hap2	6301590	39	16	6302960	39	17
INVTR12120	Chr02_hap1	16167525	47	28	16169307	46	27	Chr17_hap2	14594379	47	22	14596159	41	19
INVTR12121	Chr02_hap1	16248293	39	22	16249132	41	23	Chr11_hap2	15267296	42	24	15268186	42	23
TRANS12122	Chr02_hap1	16278804	61	32	16281631	50	26	Chr01_hap2	38459631	32	15	38462443	30	13
INVTR12123	Chr02_hap1	16363000	45	23	16367596	47	24	Chr01_hap2	8524906	29	18	8529538	34	20
INVTR12124	Chr02_hap1	16393641	47	27	16394386	47	27	Chr12_hap2	8820435	50	16	8821188	49	15
INVTR10224	Chr02_hap1	16530885	39	21	16531545	38	20	Chr02_hap2	21812478	28	17	21813138	28	18
INVTR12125	Chr02_hap1	16570993	42	22	16571209	41	22	Chr06_hap2	23557608	45	32	23557824	47	33
INVTR12126	Chr02_hap1	16633811	46	28	16638307	45	29	Chr10_hap2	4091228	41	22	4095711	36	21
INVTR12127	Chr02_hap1	16696659	33	20	16698236	35	20	Chr01_hap2	2839613	48	30	2841174	47	31
INVTR12128	Chr02_hap1	16746900	46	28	16748389	42	27	Chr04_hap2	4947431	33	13	4948925	34	14
TRANS12129	Chr02_hap1	16753940	38	24	16760035	34	23	Chr13_hap2	9581023	50	28	9587082	44	25
INVTR12130	Chr02_hap1	16778054	38	22	16778818	39	21	Chr18_hap2	6476780	48	24	6477544	48	24
INVTR12131	Chr02_hap1	16829834	53	19	16835862	52	25	Chr17_hap2	12875381	35	20	12881342	72	42
TRANS12132	Chr02_hap1	16867244	44	19	16867441	44	19	Chr08_hap2	14857907	37	18	14858103	37	18
TRANS12133	Chr02_hap1	16871008	50	20	16871757	50	20	Chr05_hap2	13588292	35	16	13589046	33	14
INVTR12134	Chr02_hap1	16871689	51	20	16872224	51	21	Chr07_hap2	9109383	39	22	9109918	40	22
TRANS12135	Chr02_hap1	16911856	44	26	16916561	43	26	Chr07_hap2	13631018	32	13	13635732	42	18
INVTR12136	Chr02_hap1	16916928	42	26	16917029	42	26	Chr12_hap2	4281294	30	19	4281395	30	19
TRANS8855	Chr02_hap1	16923604	37	21	16925947	40	21	Chr02_hap2	1714514	47	24	1716879	49	26
INVTR12138	Chr02_hap1	16938257	41	16	16938904	41	15	Chr01_hap2	2756806	49	24	2757456	51	25
TRANS12139	Chr02_hap1	17083679	41	21	17084337	43	24	Chr08_hap2	13382425	39	23	13383091	39	23
INVTR12140	Chr02_hap1	17093742	51	29	17098729	53	28	Chr13_hap2	1105405	56	26	1110393	57	27
INVTR12141	Chr02_hap1	17099720	54	31	17105993	46	25	Chr15_hap2	14598630	46	22	14603367	46	23
INVTR12142	Chr02_hap1	17113176	31	16	17115337	36	18	Chr16_hap2	4538248	55	31	4540419	49	30
TRANS12143	Chr02_hap1	17147536	44	24	17148078	42	23	Chr17_hap2	11975027	37	19	11975575	38	18
INVTR12144	Chr02_hap1	17150855	45	26	17151479	43	25	Chr15_hap2	11792684	45	29	11793310	45	29
TRANS12145	Chr02_hap1	17181455	38	24	17183526	33	22	Chr09_hap2	9335042	49	25	9337122	48	25
TRANS12146	Chr02_hap1	17185148	35	23	17186675	33	23	Chr19_hap2	7466562	45	18	7468091	44	19
INVTR12148	Chr02_hap1	17268505	40	22	17269335	39	22	Chr16_hap2	3940959	39	16	3941797	37	14
INVTR12149	Chr02_hap1	17270074	37	21	17275948	40	18	Chr07_hap2	11683806	50	31	11690484	52	32
INVTR12151	Chr02_hap1	17338906	44	26	17339694	43	25	Chr15_hap2	7013884	39	12	7014670	41	13
TRANS12152	Chr02_hap1	17446076	46	28	17446924	48	29	Chr13_hap2	3962763	37	17	3963614	35	17
INVTR12153	Chr02_hap1	17458717	46	28	17462753	45	29	Chr19_hap2	12528027	51	25	12532076	54	28
INVTR12154	Chr02_hap1	17487645	42	26	17487914	44	26	Chr04_hap2	8172104	45	28	8172373	44	28
TRANS12155	Chr02_hap1	17492669	51	28	17495088	45	26	Chr04_hap2	4949941	34	14	4952311	34	15
INVTR12157	Chr02_hap1	17512895	44	21	17513596	47	22	Chr15_hap2	12900414	47	25	12901115	48	27
INVTR12158	Chr02_hap1	17529042	36	20	17530439	37	20	Chr05_hap2	4504051	50	25	4505464	45	25
TRANS12159	Chr02_hap1	17544619	36	13	17547702	38	15	Chr01_hap2	9833788	44	19	9836865	44	19
INVTR12161	Chr02_hap1	17561776	41	24	17562136	41	24	Chr01_hap2	14675728	50	26	14676091	49	26
TRANS12162	Chr02_hap1	17625001	49	27	17625707	52	27	Chr11_hap2	11981060	45	29	11981767	48	30
TRANS12164	Chr02_hap1	17647359	49	27	17647985	49	27	Chr19_hap2	4945185	55	28	4945810	53	27
TRANS12168	Chr02_hap1	17724164	45	25	17724959	49	26	Chr14_hap2	14018418	37	17	14019219	37	18
TRANS12169	Chr02_hap1	17727246	53	26	17728892	52	25	Chr08_hap2	26620065	35	15	26621689	35	15
TRANS12170	Chr02_hap1	17752817	51	28	17754539	53	29	Chr13_hap2	8436352	41	18	8438051	37	17
INVTR12171	Chr02_hap1	17800577	44	30	17802263	44	29	Chr19_hap2	12607213	32	18	12608885	28	16
TRANS12172	Chr02_hap1	17818155	48	25	17820133	48	24	Chr15_hap2	8358812	37	21	8360792	40	23
TRANS12174	Chr02_hap1	17879037	40	23	17879484	40	22	Chr01_hap2	10324088	55	19	10324535	57	22
INVTR10225	Chr02_hap1	17881700	44	22	17881891	44	22	Chr02_hap2	13350067	70	46	13350258	70	46
TRANS12175	Chr02_hap1	17882518	41	21	17883387	42	23	Chr05_hap2	12471872	42	27	12472708	40	24
TRANS12177	Chr02_hap1	17954066	54	25	17954396	54	24	Chr01_hap2	8717228	48	20	8717556	48	20
INVTR12178	Chr02_hap1	17954431	54	24	17954698	53	24	Chr17_hap2	5919457	32	16	5919720	33	15
TRANS12179	Chr02_hap1	17972017	45	28	17972250	45	29	Chr10_hap2	18157613	47	29	18157845	45	28
TRANS12180	Chr02_hap1	18076013	50	22	18077906	48	21	Chr13_hap2	10318852	50	28	10320740	55	30
INVTR12181	Chr02_hap1	18090605	31	12	18092046	31	14	Chr05_hap2	16201500	56	27	16202934	53	26
INVTR12182	Chr02_hap1	18104725	46	21	18107261	46	25	Chr17_hap2	3897646	51	28	3900166	48	28
INVTR12184	Chr02_hap1	18143252	39	24	18144285	42	24	Chr01_hap2	28325740	37	20	28326798	41	19
INVTR12185	Chr02_hap1	18147293	43	23	18148134	41	22	Chr10_hap2	4525791	36	15	4526627	38	17
TRANS12186	Chr02_hap1	18185245	45	26	18187064	42	25	Chr18_hap2	12074549	37	23	12076369	33	21
TRANS12187	Chr02_hap1	18202474	40	20	18203486	41	21	Chr18_hap2	8579075	40	24	8580087	39	24
TRANS12188	Chr02_hap1	18203735	42	21	18205252	44	20	Chr10_hap2	6184290	37	22	6185794	37	21
INVTR12189	Chr02_hap1	18248309	37	25	18249934	33	22	Chr05_hap2	11627871	44	21	11629502	47	21
TRANS12190	Chr02_hap1	18273616	40	24	18274411	39	25	Chr10_hap2	5219225	29	15	5220001	36	15
INVTR12191	Chr02_hap1	18277047	45	24	18278446	46	24	Chr18_hap2	11668345	41	17	11669748	40	17
INVTR12192	Chr02_hap1	18322041	48	22	18326512	45	23	Chr06_hap2	12337210	50	31	12341666	46	26
INVTR12193	Chr02_hap1	18326511	45	23	18326859	46	23	Chr03_hap2	15030249	31	15	15030597	31	16
INVTR12194	Chr02_hap1	18338183	28	15	18341014	31	18	Chr06_hap2	11064083	43	21	11066928	45	22
TRANS12197	Chr02_hap1	18935884	33	14	18937480	33	16	Chr04_hap2	10765745	29	12	10767338	32	13
INVTR12198	Chr02_hap1	18950884	32	15	18951955	34	15	Chr14_hap2	19171860	34	15	19172954	35	14
TRANS12199	Chr02_hap1	18954505	34	16	18958472	32	14	Chr14_hap2	19172952	35	14	19176949	30	15
TRANS12200	Chr02_hap1	18973594	48	25	18973760	47	25	Chr08_hap2	7011785	43	18	7011950	40	18
TRANS12202	Chr02_hap1	18984675	51	25	19020933	38	25	Chr14_hap2	19217591	27	16	19268136	33	12
TRANS12204	Chr02_hap1	19032963	52	24	19033830	51	23	Chr15_hap2	8957873	22	11	8958747	23	11
TRANS12205	Chr02_hap1	19037821	46	22	19038205	45	23	Chr14_hap2	19540462	123	65	19540846	125	67
TRANS12206	Chr02_hap1	19040464	44	23	19041847	44	21	Chr12_hap2	7364708	27	14	7366111	26	13
INVTR12207	Chr02_hap1	19058381	80	46	19058942	79	45	Chr08_hap2	7418682	33	22	7419242	33	22
TRANS12208	Chr02_hap1	19072177	47	24	19073633	47	23	Chr05_hap2	9384660	47	30	9386110	42	29
INVTR12210	Chr02_hap1	19080394	49	22	19081376	49	22	Chr17_hap2	8951416	33	16	8952406	32	16
INVTR12211	Chr02_hap1	19087124	45	23	19087875	46	26	Chr15_hap2	9563972	36	21	9564725	38	22
TRANS12212	Chr02_hap1	19114796	42	25	19116073	41	24	Chr18_hap2	9013374	39	21	9014658	40	21
INVTR12213	Chr02_hap1	19236957	128	68	19237862	127	67	Chr06_hap2	12082730	37	24	12083637	37	23
INVTR12214	Chr02_hap1	19325705	86	45	19326769	92	50	Chr16_hap2	10110703	40	27	10111773	44	30
INVTR12215	Chr02_hap1	19327615	102	54	19328558	109	58	Chr15_hap2	9042483	24	15	9043414	23	15
INVTR10226	Chr02_hap1	19365278	44	31	19365886	45	32	Chr02_hap2	18394015	36	20	18394622	34	20
TRANS12216	Chr02_hap1	19370343	45	33	19371413	46	34	Chr17_hap2	8868838	25	13	8869894	25	12
INVTR12217	Chr02_hap1	19395205	36	20	19396196	42	21	Chr17_hap2	9081831	32	14	9082825	30	14
TRANS12218	Chr02_hap1	19398420	42	19	19399368	38	18	Chr03_hap2	15076392	42	17	15077341	44	18
INVTR12219	Chr02_hap1	19406029	61	25	19407009	63	26	Chr09_hap2	13043694	25	11	13044676	25	11
TRANS12220	Chr02_hap1	19439950	33	14	19441886	30	14	Chr14_hap2	19804765	55	28	19806717	49	25
INVTR12221	Chr02_hap1	19449501	36	16	19450542	35	15	Chr14_hap2	22501793	43	20	22502810	38	17
INVTR10227	Chr02_hap1	19450129	35	15	19451064	35	15	Chr02_hap2	18208619	33	14	18209547	34	16
INVTR10228	Chr02_hap1	19455679	32	12	19457541	36	12	Chr02_hap2	18205172	37	17	18207034	32	15
INVTR10229	Chr02_hap1	19461269	35	11	19463227	34	12	Chr02_hap2	18199278	37	18	18202587	34	16
TRANS12223	Chr02_hap1	19467148	32	13	19468219	31	14	Chr15_hap2	11840421	42	21	11841493	40	20
TRANS12224	Chr02_hap1	19468220	31	14	19469274	34	15	Chr17_hap2	8733103	49	26	8734141	50	25
TRANS12225	Chr02_hap1	19487663	37	20	19489076	37	19	Chr05_hap2	13338591	41	18	13340009	40	18
TRANS12226	Chr02_hap1	20059458	36	24	20059811	37	24	Chr01_hap2	8503746	39	20	8504103	39	20
TRANS12227	Chr02_hap1	20201989	26	16	20205646	58	29	Chr14_hap2	23602367	65	41	23606031	36	21
INVTR12228	Chr02_hap1	20596015	38	19	20597313	36	18	Chr06_hap2	12495538	47	26	12496832	49	28
INVTR12229	Chr02_hap1	20602966	44	20	20603514	40	19	Chr01_hap2	13821321	38	19	13821858	39	20
TRANS12230	Chr02_hap1	20624857	41	23	20626147	37	21	Chr19_hap2	9640212	30	19	9641519	29	19
TRANS12231	Chr02_hap1	20648879	39	26	20650647	38	24	Chr19_hap2	9718224	43	26	9720032	40	25
INVTR10230	Chr02_hap1	20653192	42	25	20654730	45	25	Chr02_hap2	24727126	35	23	24728663	35	22
TRANS12233	Chr02_hap1	20661130	41	23	20662024	41	23	Chr09_hap2	12546429	32	18	12547324	33	19
INVTR12234	Chr02_hap1	20664512	36	22	20669536	34	21	Chr10_hap2	3082222	47	31	3087249	48	32
TRANS12235	Chr02_hap1	20679363	33	20	20679625	34	21	Chr11_hap2	6892603	31	18	6892861	32	18
TRANS12236	Chr02_hap1	20691975	43	18	20693411	45	19	Chr05_hap2	13417147	50	20	13418575	49	20
TRANS12237	Chr02_hap1	20693248	43	18	20694554	47	20	Chr07_hap2	8456485	29	14	8457797	35	15
TRANS12238	Chr02_hap1	20704521	41	19	20705110	43	20	Chr01_hap2	1058259	49	23	1058824	50	23
TRANS12241	Chr02_hap1	20778341	47	26	20778763	48	26	Chr19_hap2	7148484	20	9	7148907	19	9
TRANS12242	Chr02_hap1	20820625	34	17	20822208	32	16	Chr14_hap2	22504210	38	18	22505796	38	18
TRANS12243	Chr02_hap1	20861334	42	22	20862885	45	23	Chr05_hap2	15461239	42	20	15462789	44	20
TRANS12244	Chr02_hap1	20864491	47	25	20865093	46	25	Chr17_hap2	15374099	51	26	15374712	51	26
TRANS12245	Chr02_hap1	20890058	51	24	20891666	53	24	Chr04_hap2	6823794	45	26	6825405	43	22
INVTR12246	Chr02_hap1	20893258	56	25	20894955	54	27	Chr10_hap2	6541771	50	23	6543453	52	25
TRANS12247	Chr02_hap1	20987088	41	19	20987753	39	19	Chr19_hap2	11371601	42	19	11372277	40	17
INVTR10231	Chr02_hap1	20996445	32	21	21003121	46	28	Chr02_hap2	18669402	46	22	18676023	49	32
TRANS12248	Chr02_hap1	21012456	55	32	21013106	54	31	Chr10_hap2	869497	49	23	870144	47	22
INVTR12249	Chr02_hap1	21013093	54	31	21013569	54	31	Chr08_hap2	2797077	40	20	2797552	38	20
INVTR12250	Chr02_hap1	21015437	53	32	21016283	53	31	Chr19_hap2	5123665	48	23	5124511	51	23
INVTR12251	Chr02_hap1	21060803	49	24	21061587	49	24	Chr12_hap2	8786099	32	19	8786885	31	18
TRANS12252	Chr02_hap1	21073441	47	27	21074428	46	26	Chr03_hap2	18127501	47	24	18128477	46	24
TRANS12253	Chr02_hap1	21137446	52	30	21142689	54	28	Chr13_hap2	4791534	32	19	4796792	30	19
INVTR12254	Chr02_hap1	21147860	48	22	21148480	48	22	Chr07_hap2	15199075	52	30	15199694	51	30
TRANS12255	Chr02_hap1	21163924	36	19	21167871	34	19	Chr14_hap2	22177107	36	20	22181060	43	24
TRANS8856	Chr02_hap1	21190656	27	14	21191159	27	14	Chr02_hap2	19753924	46	25	19754424	47	26
INVTR12256	Chr02_hap1	21225857	44	26	21227867	48	26	Chr14_hap2	21313306	46	26	21315324	44	28
INVTR12257	Chr02_hap1	21272345	47	29	21275013	43	24	Chr11_hap2	11599245	58	32	11601895	57	33
TRANS12258	Chr02_hap1	21308520	39	15	21309288	43	16	Chr16_hap2	6272828	26	17	6273598	28	19
INVTR12259	Chr02_hap1	21320199	36	18	21320635	38	19	Chr01_hap2	915387	28	17	915815	29	18
INVTR12260	Chr02_hap1	21322328	40	19	21324041	38	19	Chr18_hap2	12720221	59	24	12721925	54	23
INVTR12261	Chr02_hap1	21338961	37	24	21339866	36	21	Chr10_hap2	5010766	43	28	5011668	42	26
INVTR12262	Chr02_hap1	21459003	34	20	21459212	33	19	Chr04_hap2	20882994	45	25	20883213	47	27
TRANS12263	Chr02_hap1	21525386	61	39	21525681	61	39	Chr14_hap2	15105193	45	32	15105488	44	31
TRANS8857	Chr02_hap1	21526538	42	29	21527982	44	32	Chr02_hap2	20044572	49	26	20046005	48	25
TRANS12264	Chr02_hap1	21527983	44	32	21528618	45	32	Chr14_hap2	17382396	44	27	17383015	45	28
TRANS12265	Chr02_hap1	21568470	44	24	21569705	47	23	Chr17_hap2	8118698	36	20	8119943	38	22
TRANS12268	Chr02_hap1	21834793	42	24	21836375	41	24	Chr05_hap2	10943498	45	24	10945080	41	24
INVTR12269	Chr02_hap1	21885527	47	27	21886066	48	27	Chr08_hap2	4308933	39	19	4309472	40	20
TRANS8858	Chr02_hap1	21888605	45	27	21888824	46	28	Chr02_hap2	24793219	44	19	24793438	44	19
TRANS8859	Chr02_hap1	21921256	46	28	21921948	46	28	Chr02_hap2	17968252	30	18	17968939	30	18
INVTR12270	Chr02_hap1	21960776	54	31	21962823	54	30	Chr18_hap2	10890533	49	27	10892626	46	23
TRANS12271	Chr02_hap1	22147993	57	30	22149497	61	31	Chr17_hap2	7188792	33	16	7190294	34	15
INVTR12272	Chr02_hap1	22225841	48	24	22226392	47	24	Chr03_hap2	5038948	40	21	5039481	40	21
TRANS12273	Chr02_hap1	22274865	47	23	22275867	48	24	Chr01_hap2	29251836	38	17	29252842	38	17
INVTR12274	Chr02_hap1	22294498	46	29	22294842	45	27	Chr01_hap2	35374286	44	21	35374615	43	21
INVTR12275	Chr02_hap1	22304125	48	29	22305462	49	30	Chr14_hap2	344725	42	22	346048	38	22
TRANS12276	Chr02_hap1	22336600	46	26	22336972	45	26	Chr12_hap2	3880712	41	21	3881075	38	21
TRANS12277	Chr02_hap1	22337529	46	26	22337908	44	25	Chr13_hap2	13212925	46	24	13213304	46	24
INVTR12278	Chr02_hap1	22338040	44	25	22338635	41	24	Chr07_hap2	11292668	37	11	11293258	38	13
INVTR12279	Chr02_hap1	22338282	43	25	22339281	44	24	Chr16_hap2	9275493	45	26	9276492	45	27
TRANS12280	Chr02_hap1	22416346	52	29	22416575	52	29	Chr13_hap2	3212970	50	29	3213198	49	29
INVTR12284	Chr02_hap1	22439385	91	48	22442554	46	24	Chr03_hap2	11527845	32	19	11530988	30	17
INVTR12285	Chr02_hap1	22443841	47	26	22447482	53	31	Chr07_hap2	11002041	41	17	11005684	41	20
INVTR12286	Chr02_hap1	22473201	50	17	22473935	48	18	Chr07_hap2	9547525	31	17	9548247	32	17
TRANS12287	Chr02_hap1	22475282	46	17	22476963	43	16	Chr03_hap2	20396525	37	18	20398202	38	19
TRANS12288	Chr02_hap1	22476852	42	15	22477558	41	16	Chr07_hap2	6730122	62	35	6730817	57	32
TRANS12289	Chr02_hap1	22508823	40	22	22510052	42	23	Chr19_hap2	20244	41	23	21476	43	24
INVTR12290	Chr02_hap1	22519509	45	26	22521018	42	24	Chr01_hap2	29639678	55	26	29641188	53	26
TRANS12291	Chr02_hap1	22537483	41	20	22537812	41	20	Chr05_hap2	14756596	59	34	14756923	57	33
TRANS12292	Chr02_hap1	22546165	43	22	22546875	47	24	Chr05_hap2	12623407	38	21	12624102	38	20
TRANS12293	Chr02_hap1	22599021	37	15	22600898	42	18	Chr17_hap2	4367591	53	21	4369457	52	18
INVTR10232	Chr02_hap1	22642644	33	14	22646983	37	16	Chr02_hap2	19118711	34	19	19123022	36	20
TRANS12296	Chr02_hap1	22676781	42	23	22679813	36	19	Chr09_hap2	7322680	40	24	7325722	43	25
TRANS12300	Chr02_hap1	23045163	46	24	23045595	47	24	Chr18_hap2	3432615	36	20	3433061	36	20
TRANS12301	Chr02_hap1	23099296	47	28	23099536	46	28	Chr16_hap2	4136106	33	19	4136346	33	19
INVTR12302	Chr02_hap1	23213391	45	27	23218114	48	28	Chr04_hap2	22093163	67	38	22097887	58	34
INVTR12303	Chr02_hap1	23228406	54	37	23233940	56	33	Chr04_hap2	7275137	33	19	7280669	34	20
INVTR12304	Chr02_hap1	23272002	40	20	23273808	37	19	Chr04_hap2	939969	39	15	941777	34	14
TRANS12305	Chr02_hap1	23291373	42	22	23296434	42	27	Chr10_hap2	2684031	41	28	2689090	46	26
INVTR12306	Chr02_hap1	23314416	45	32	23315348	44	32	Chr01_hap2	46374042	28	14	46374973	28	13
INVTR12307	Chr02_hap1	23316559	41	30	23317557	39	28	Chr01_hap2	45638019	36	18	45639016	41	20
TRANS12308	Chr02_hap1	23317573	39	28	23318475	36	24	Chr07_hap2	4633923	29	15	4634818	29	15
TRANS12309	Chr02_hap1	23318476	36	24	23322915	34	19	Chr13_hap2	8223051	39	28	8227492	34	21
TRANS12312	Chr02_hap1	23326477	36	18	23327025	38	19	Chr07_hap2	4634945	30	16	4635494	30	16
TRANS12313	Chr02_hap1	23339138	66	31	23342757	71	38	Chr17_hap2	14837024	52	23	14840631	56	24
INVTR12314	Chr02_hap1	23344530	66	39	23350345	46	32	Chr08_hap2	2658811	43	25	2664546	55	26
INVTR12315	Chr02_hap1	23352725	47	31	23357633	53	31	Chr19_hap2	9110833	63	27	9115743	39	21
TRANS12316	Chr02_hap1	23379599	62	34	23381080	60	34	Chr15_hap2	8295527	50	31	8296992	47	28
TRANS12317	Chr02_hap1	23398929	51	27	23403874	45	24	Chr04_hap2	7842128	41	20	7847069	38	17
INVTR12318	Chr02_hap1	23405158	45	24	23405913	45	24	Chr06_hap2	9618115	27	11	9618867	28	10
TRANS12319	Chr02_hap1	23581478	77	46	23582457	71	43	Chr10_hap2	8369873	55	24	8370815	55	25
TRANS12320	Chr02_hap1	23595549	79	40	23595762	79	40	Chr01_hap2	2131057	43	23	2131270	44	23
INVTR12322	Chr02_hap1	23623114	41	26	23627892	36	20	Chr03_hap2	15424780	37	21	15429547	40	23
INVTR12323	Chr02_hap1	23633556	34	16	23634708	35	16	Chr08_hap2	2329392	37	17	2330541	41	20
INVTR12324	Chr02_hap1	23649466	33	20	23654290	40	26	Chr07_hap2	3763670	42	21	3768498	40	19
TRANS12325	Chr02_hap1	23799171	40	17	23800598	39	18	Chr03_hap2	13848345	48	22	13849770	49	23
INVTR12326	Chr02_hap1	23801271	38	17	23802264	39	16	Chr04_hap2	8779085	38	20	8780073	40	21
TRANS12327	Chr02_hap1	23924289	37	22	23925235	38	23	Chr13_hap2	14271403	43	22	14272350	43	21
INVTR12328	Chr02_hap1	23926465	39	24	23929981	40	23	Chr09_hap2	13275985	26	15	13279493	25	14
TRANS12329	Chr02_hap1	23929724	40	23	23934559	38	20	Chr19_hap2	9570402	30	17	9575230	38	21
TRANS12330	Chr02_hap1	23994814	45	24	24001618	48	31	Chr14_hap2	11568039	46	25	11573251	45	29
TRANS12331	Chr02_hap1	24143015	38	17	24145386	30	15	Chr19_hap2	16083307	36	17	16085637	38	18
TRANS12333	Chr02_hap1	24145480	30	15	24146565	34	15	Chr01_hap2	26092110	52	38	26093191	48	37
INVTR12334	Chr02_hap1	24260622	54	29	24261683	54	30	Chr10_hap2	19102503	36	24	19103542	37	24
INVTR12335	Chr02_hap1	24269871	47	32	24270452	49	31	Chr01_hap2	43937632	50	31	43938210	50	30
TRANS12336	Chr02_hap1	24427633	43	26	24429495	49	28	Chr06_hap2	3377099	36	21	3378962	33	20
INVTR12337	Chr02_hap1	24436103	51	34	24436300	52	35	Chr13_hap2	13977545	44	21	13977743	45	22
INVTR10233	Chr02_hap1	24490402	44	23	24491018	45	24	Chr02_hap2	15759132	26	7	15759746	25	7
TRANS12340	Chr02_hap1	24510813	46	26	24511548	46	27	Chr04_hap2	14924116	61	34	14924850	63	35
TRANS8860	Chr02_hap1	24586198	45	24	24589017	48	26	Chr02_hap2	21310237	38	24	21313071	36	20
INVTR12341	Chr02_hap1	24592925	45	24	24594200	42	22	Chr01_hap2	21944953	35	19	21946244	36	21
TRANS8861	Chr02_hap1	24594994	45	21	24598584	54	25	Chr02_hap2	22676268	48	28	22679905	45	25
TRANS12342	Chr02_hap1	24749784	41	25	24752898	44	25	Chr10_hap2	2434142	34	15	2437280	41	16
TRANS12343	Chr02_hap1	24811818	49	27	24812805	47	25	Chr01_hap2	9543708	45	25	9544699	45	25
INVTR12344	Chr02_hap1	25070171	31	13	25070384	31	13	Chr01_hap2	9454630	34	20	9454843	34	20
TRANS8862	Chr02_hap1	25199427	53	27	25202934	60	31	Chr02_hap2	23249419	16	7	23252940	23	12
INVTR12346	Chr02_hap1	25237828	50	28	25242367	50	31	Chr14_hap2	14247561	45	27	14252101	47	25
INVTR12347	Chr02_hap1	25394315	45	25	25394556	44	24	Chr01_hap2	46290536	27	14	46290777	27	14
INVTR12348	Chr02_hap1	25395170	44	25	25396290	45	25	Chr01_hap2	5141771	37	24	5142890	36	22
INVTR12349	Chr02_hap1	25412977	33	16	25414923	35	16	Chr03_hap2	18412125	44	27	18414103	45	27
INVTR12350	Chr02_hap1	25418379	34	17	25419825	36	17	Chr19_hap2	433936	47	26	435391	53	28
INVTR12351	Chr02_hap1	25468529	36	20	25468909	34	21	Chr01_hap2	23771636	40	27	23772030	41	27
INVTR12353	Chr02_hap1	25513200	59	38	25514099	59	39	Chr08_hap2	3568613	41	22	3569495	44	24
TRANS12354	Chr02_hap1	25593789	42	20	25594497	41	19	Chr11_hap2	4374923	33	16	4375631	33	16
TRANS12355	Chr02_hap1	25605936	55	31	25606762	51	30	Chr11_hap2	484829	44	23	485653	42	22
TRANS12356	Chr02_hap1	25669691	41	28	25669802	41	28	Chr12_hap2	5510995	44	25	5511106	44	25
TRANS12357	Chr02_hap1	25678640	41	25	25679256	41	25	Chr01_hap2	2872401	36	22	2873021	35	21
TRANS12358	Chr02_hap1	25691189	45	26	25692699	43	28	Chr08_hap2	16570409	34	19	16571977	32	17
INVTR12359	Chr02_hap1	25738165	44	25	25739127	45	26	Chr04_hap2	4964299	41	13	4965262	40	11
INVTR12360	Chr02_hap1	25878808	50	26	25879466	49	26	Chr04_hap2	16601433	44	27	16602088	45	28
INVTR12361	Chr02_hap1	26216591	47	23	26217169	46	23	Chr03_hap2	6793933	42	24	6794521	44	24
INVTR12363	Chr02_hap1	26228602	51	30	26228981	51	30	Chr19_hap2	13476197	37	22	13476575	38	22
TRANS12364	Chr02_hap1	26268397	39	23	26268701	38	23	Chr15_hap2	12374472	45	27	12374774	45	27
INVTR12365	Chr02_hap1	26268627	38	23	26270269	38	21	Chr01_hap2	40408414	50	23	40410061	51	24
TRANS12366	Chr02_hap1	26307594	46	18	26308523	44	17	Chr07_hap2	11222276	49	23	11223205	50	23
INVTR12367	Chr02_hap1	26338510	46	26	26338727	104	37	Chr12_hap2	3283415	40	25	3283630	41	25
TRANS12368	Chr02_hap1	26399625	49	24	26399791	48	23	Chr11_hap2	1875281	55	35	1875447	55	35
TRANS12369	Chr02_hap1	26465300	32	16	26467467	31	13	Chr08_hap2	1806566	42	26	1808700	41	25
INVTR12371	Chr02_hap1	26479433	37	17	26480474	43	21	Chr04_hap2	7793197	45	21	7794238	40	20
INVTR12373	Chr02_hap1	26610195	39	19	26611786	40	19	Chr18_hap2	15343776	38	17	15345390	39	18
TRANS12374	Chr02_hap1	26718487	53	25	26719321	55	26	Chr01_hap2	26568526	48	29	26569362	51	30
TRANS12375	Chr02_hap1	26735932	48	22	26737526	45	23	Chr01_hap2	8559644	33	15	8561226	33	15
INVTR12376	Chr02_hap1	26760707	29	19	26761834	32	21	Chr04_hap2	13096106	40	20	13097235	40	21
INVTR12377	Chr02_hap1	26761833	32	21	26762671	35	24	Chr19_hap2	12839810	39	20	12840644	40	20
TRANS12378	Chr02_hap1	26766263	37	23	26768602	41	25	Chr12_hap2	7219942	42	24	7222250	40	20
TRANS12379	Chr03_hap1	1	0	0	8900	7	4	Chr16_hap2	10203	26	8	19104	0	0
TRANS12380	Chr03_hap1	25622	15	7	25817	15	7	Chr11_hap2	7166009	37	20	7166208	38	20
TRANS12381	Chr03_hap1	129127	52	24	129831	52	24	Chr05_hap2	8834042	35	18	8834748	38	19
TRANS12382	Chr03_hap1	188514	38	21	188924	38	21	Chr07_hap2	14640802	39	25	14641221	40	25
TRANS12383	Chr03_hap1	189084	39	21	189882	38	21	Chr04_hap2	19251149	40	24	19251947	41	24
INVTR12384	Chr03_hap1	312015	47	30	316734	53	35	Chr01_hap2	4256180	46	29	4260607	48	30
TRANS12386	Chr03_hap1	501256	45	29	502201	43	28	Chr10_hap2	11748639	46	25	11749572	50	26
TRANS12387	Chr03_hap1	510508	53	36	512188	57	36	Chr01_hap2	26333543	31	23	26335231	33	27
INVTR12388	Chr03_hap1	647597	51	21	647796	50	20	Chr01_hap2	21309335	51	28	21309537	52	28
TRANS12389	Chr03_hap1	772546	37	20	778032	38	18	Chr01_hap2	2373509	49	29	2378988	44	24
TRANS8863	Chr03_hap1	799578	21	7	802941	19	7	Chr03_hap2	809826	57	29	813227	54	30
INVTR12392	Chr03_hap1	802943	19	7	807561	16	7	Chr01_hap2	5713659	42	26	5718285	41	26
TRANS8864	Chr03_hap1	826633	35	14	831049	42	20	Chr03_hap2	801498	47	18	806143	50	23
INVTR12394	Chr03_hap1	926071	41	25	926963	43	25	Chr04_hap2	8566931	59	30	8567830	57	28
INVTR10234	Chr03_hap1	929055	45	26	930927	38	21	Chr03_hap2	1228675	43	25	1230557	43	26
INVTR12395	Chr03_hap1	931358	39	22	931768	39	22	Chr17_hap2	15646691	41	22	15647102	42	23
TRANS8865	Chr03_hap1	972502	47	21	972923	47	22	Chr03_hap2	1121915	35	13	1122334	35	14
TRANS8866	Chr03_hap1	972680	46	21	974151	48	22	Chr03_hap2	1097573	37	22	1099334	37	22
TRANS8867	Chr03_hap1	975038	48	23	977399	47	25	Chr03_hap2	1052430	48	25	1054775	44	25
INVTR10235	Chr03_hap1	983339	49	27	984361	53	28	Chr03_hap2	18940145	44	21	18941175	44	21
TRANS8868	Chr03_hap1	986990	53	25	987582	54	26	Chr03_hap2	1126984	38	20	1127582	39	21
INVTR12396	Chr03_hap1	992145	47	22	993140	46	21	Chr06_hap2	12628670	53	30	12629662	56	31
TRANS8869	Chr03_hap1	1014679	33	17	1015347	32	16	Chr03_hap2	994456	46	26	995152	44	23
TRANS8870	Chr03_hap1	1072575	42	22	1074840	44	23	Chr03_hap2	1267050	49	25	1269351	54	29
TRANS12397	Chr03_hap1	1249679	41	25	1251368	42	24	Chr16_hap2	2569104	45	24	2570796	49	26
INVTR10236	Chr03_hap1	1267451	38	25	1267762	37	25	Chr03_hap2	4036478	51	26	4036783	50	26
INVTR12399	Chr03_hap1	1497511	53	30	1501683	55	31	Chr01_hap2	3738982	31	19	3743162	38	20
TRANS8871	Chr03_hap1	1529306	41	22	1535808	37	19	Chr03_hap2	1765543	55	31	1771875	44	26
TRANS8872	Chr03_hap1	1545074	33	19	1552871	33	20	Chr03_hap2	1751908	51	28	1755902	53	30
TRANS12401	Chr03_hap1	1553682	34	21	1554315	31	19	Chr02_hap2	5752848	30	17	5753508	29	17
TRANS8873	Chr03_hap1	1555610	37	22	1557318	39	24	Chr03_hap2	18310320	51	27	18312047	49	25
INVTR12402	Chr03_hap1	1560371	49	29	1561111	49	30	Chr10_hap2	12467226	48	27	12467972	48	29
TRANS12403	Chr03_hap1	1585859	43	28	1587999	43	27	Chr01_hap2	24481474	48	25	24483598	47	24
TRANS8874	Chr03_hap1	1588008	43	27	1590173	40	25	Chr03_hap2	1087770	34	25	1089935	31	21
TRANS8875	Chr03_hap1	1591841	41	26	1594417	40	23	Chr03_hap2	1781850	45	27	1784117	44	25
TRANS12406	Chr03_hap1	1609802	48	24	1610639	50	25	Chr19_hap2	3474095	42	18	3474917	44	19
INVTR12407	Chr03_hap1	1630141	40	18	1630868	44	18	Chr04_hap2	1997314	56	35	1998039	57	35
INVTR10237	Chr03_hap1	1633133	42	16	1633410	42	16	Chr03_hap2	1273718	53	29	1273996	54	29
TRANS8876	Chr03_hap1	1636491	42	15	1636727	42	15	Chr03_hap2	1735676	57	33	1735912	57	33
TRANS8877	Chr03_hap1	1637968	42	15	1638574	43	16	Chr03_hap2	1735911	57	33	1736504	55	31
TRANS12408	Chr03_hap1	1643780	38	15	1644276	38	16	Chr04_hap2	19126223	44	25	19126715	42	23
INVTR12411	Chr03_hap1	1724213	52	26	1725189	52	26	Chr06_hap2	21594753	39	20	21595752	39	20
TRANS12412	Chr03_hap1	1734357	48	28	1735092	46	28	Chr12_hap2	3179069	42	21	3179803	44	22
TRANS8878	Chr03_hap1	1742847	48	31	1743736	49	31	Chr03_hap2	1031779	49	19	1032692	46	18
TRANS8879	Chr03_hap1	1743748	49	31	1744290	49	33	Chr03_hap2	1012597	46	25	1013140	43	24
INVTR10238	Chr03_hap1	1746536	51	34	1747045	50	33	Chr03_hap2	1232693	41	22	1233196	40	21
INVTR10239	Chr03_hap1	1747242	52	35	1749051	49	34	Chr03_hap2	1207968	50	25	1209796	50	26
TRANS8880	Chr03_hap1	1762041	53	33	1765013	52	33	Chr03_hap2	1747910	57	30	1751126	54	29
TRANS8881	Chr03_hap1	1771140	48	26	1771940	46	26	Chr03_hap2	1756925	54	31	1757744	53	31
TRANS8882	Chr03_hap1	1773909	44	22	1779539	41	18	Chr03_hap2	1760816	58	35	1766330	54	30
TRANS12413	Chr03_hap1	1780267	40	17	1781618	42	18	Chr08_hap2	12264340	50	22	12265709	54	25
TRANS8883	Chr03_hap1	1803363	44	29	1803783	44	29	Chr03_hap2	1741869	58	31	1742260	59	32
TRANS8884	Chr03_hap1	2205280	32	16	2207301	32	17	Chr03_hap2	2417246	51	29	2419255	50	28
INVTR12414	Chr03_hap1	2219040	42	31	2220244	40	29	Chr11_hap2	12659135	44	30	12660337	44	31
INVTR12415	Chr03_hap1	2223694	46	33	2225882	44	31	Chr02_hap2	16759880	35	21	16762079	37	19
TRANS8885	Chr03_hap1	2231826	42	32	2232572	40	29	Chr03_hap2	2241521	43	23	2242265	42	23
INVTR12416	Chr03_hap1	2237614	39	28	2238788	40	28	Chr13_hap2	10720099	59	25	10721291	62	27
INVTR12417	Chr03_hap1	2355999	33	15	2356614	35	15	Chr10_hap2	1136589	37	23	1137200	35	21
TRANS12418	Chr03_hap1	2356605	35	15	2357414	39	17	Chr14_hap2	3900732	23	10	3901525	23	9
TRANS12419	Chr03_hap1	2432090	43	22	2433256	39	18	Chr13_hap2	7662642	45	25	7663795	46	25
TRANS12420	Chr03_hap1	2456162	56	29	2456885	55	29	Chr11_hap2	1374128	28	18	1374853	31	19
TRANS12421	Chr03_hap1	2525227	51	23	2525549	51	23	Chr07_hap2	2437457	38	23	2437769	38	23
INVTR10240	Chr03_hap1	2539503	43	25	2540836	43	23	Chr03_hap2	2543969	41	23	2545299	43	24
TRANS8886	Chr03_hap1	2555273	50	24	2555903	51	26	Chr03_hap2	2547258	44	26	2547880	42	26
TRANS8887	Chr03_hap1	2586908	49	25	2587469	50	26	Chr03_hap2	9066192	25	16	9066764	25	16
TRANS12422	Chr03_hap1	2603193	39	30	2604006	40	30	Chr10_hap2	22452474	34	10	22453288	33	10
INVTR12423	Chr03_hap1	2639312	42	21	2639749	42	21	Chr02_hap2	1704080	42	21	1704514	42	22
TRANS8888	Chr03_hap1	2713338	35	19	2714223	35	22	Chr03_hap2	2748905	49	27	2749756	51	26
TRANS8889	Chr03_hap1	2713805	35	21	2715825	37	25	Chr03_hap2	2722406	49	28	2724461	50	30
TRANS8890	Chr03_hap1	2726992	48	26	2728667	49	26	Chr03_hap2	2725737	50	33	2727429	52	32
INVTR12424	Chr03_hap1	2732950	53	28	2733534	55	30	Chr15_hap2	8093248	34	19	8093829	36	20
TRANS8891	Chr03_hap1	2735706	62	35	2735989	61	36	Chr03_hap2	2754705	44	25	2754988	44	25
TRANS8892	Chr03_hap1	2737665	58	34	2740187	57	33	Chr03_hap2	2749993	51	26	2752442	47	25
INVTR12425	Chr03_hap1	2797373	32	17	2797572	32	17	Chr02_hap2	610477	37	21	610676	37	21
INVTR12426	Chr03_hap1	2820385	48	28	2823724	44	27	Chr10_hap2	8775604	37	19	8778926	38	21
TRANS8893	Chr03_hap1	3016638	46	31	3017439	46	30	Chr03_hap2	3020594	43	20	3021403	42	21
INVTR10241	Chr03_hap1	3050452	39	19	3051561	40	20	Chr03_hap2	3852386	44	24	3853479	44	24
INVTR12427	Chr03_hap1	3379614	30	18	3380432	31	18	Chr15_hap2	13661626	39	18	13662437	36	19
TRANS12428	Chr03_hap1	3502836	44	17	3503757	46	16	Chr01_hap2	14751556	48	34	14752473	44	30
TRANS12429	Chr03_hap1	3563139	53	30	3564453	56	32	Chr01_hap2	1973906	37	26	1975222	38	27
INVTR12430	Chr03_hap1	3564517	56	32	3566652	56	30	Chr02_hap2	7615614	44	23	7617733	47	24
TRANS12432	Chr03_hap1	3614976	26	10	3615527	26	11	Chr01_hap2	37272406	45	29	37272958	47	30
TRANS12433	Chr03_hap1	3665227	48	24	3665977	45	24	Chr02_hap2	15271315	47	22	15272054	46	20
TRANS12436	Chr03_hap1	3711368	40	22	3715666	39	20	Chr04_hap2	14160164	52	23	14164452	51	20
TRANS8894	Chr03_hap1	3881392	42	22	3883719	45	25	Chr03_hap2	3882307	50	30	3884645	55	33
TRANS8895	Chr03_hap1	3908949	45	22	3909458	49	25	Chr03_hap2	3831114	47	18	3831622	48	20
TRANS12437	Chr03_hap1	3957255	39	23	3957844	37	22	Chr02_hap2	1926811	42	24	1927396	43	24
INVTR12438	Chr03_hap1	4160927	47	25	4162154	46	25	Chr04_hap2	20663704	40	16	20664910	41	16
TRANS12439	Chr03_hap1	4297685	3621	1308	4297898	3369	1215	Chr09_hap2	11944972	47	22	11945184	559	259
INVTR12440	Chr03_hap1	4298072	44	27	4298686	60	35	Chr08_hap2	12091734	4807	1782	12092345	4636	1734
TRANS12441	Chr03_hap1	4356478	52	26	4358324	53	28	Chr13_hap2	14381817	35	13	14382868	37	14
TRANS12442	Chr03_hap1	4560449	43	18	4561507	47	19	Chr14_hap2	3374828	54	29	3375899	54	28
INVTR12443	Chr03_hap1	4749708	53	27	4754912	54	27	Chr17_hap2	8185045	18	8	8190247	19	9
TRANS12444	Chr03_hap1	4847856	42	24	4848764	41	23	Chr12_hap2	4655302	53	28	4656218	51	28
INVTR12445	Chr03_hap1	5131053	56	33	5131685	58	34	Chr05_hap2	19141566	29	18	19142200	27	16
TRANS12446	Chr03_hap1	5196608	41	18	5196955	39	18	Chr19_hap2	24849	46	26	25197	48	28
TRANS12447	Chr03_hap1	5197100	39	18	5197364	38	17	Chr19_hap2	19972	37	19	20242	41	23
TRANS12448	Chr03_hap1	5262607	46	28	5263475	47	29	Chr02_hap2	20811354	66	40	20812209	67	41
TRANS12449	Chr03_hap1	5272733	50	25	5272838	51	25	Chr19_hap2	15650541	47	26	15650647	47	26
INVTR10242	Chr03_hap1	5518615	45	28	5518990	43	27	Chr03_hap2	20549677	50	31	20550052	51	31
TRANS12451	Chr03_hap1	5602528	44	27	5603832	45	26	Chr01_hap2	11229333	38	17	11230640	40	16
INVTR12452	Chr03_hap1	5622114	40	22	5622942	39	21	Chr16_hap2	3681585	42	23	3682423	37	22
INVTR12453	Chr03_hap1	5675577	57	31	5676436	57	31	Chr11_hap2	10475578	43	23	10476427	42	21
TRANS12454	Chr03_hap1	6134841	60	31	6135054	60	31	Chr07_hap2	12278767	42	22	12278981	40	22
TRANS12455	Chr03_hap1	6150858	44	25	6153927	40	24	Chr12_hap2	4360202	45	26	4363274	45	28
INVTR12456	Chr03_hap1	6388980	42	22	6390149	42	23	Chr06_hap2	5106457	29	15	5107622	28	14
INVTR12458	Chr03_hap1	6653359	50	18	6654234	45	17	Chr06_hap2	4092145	44	21	4092994	45	22
INVTR12459	Chr03_hap1	6680007	48	30	6680906	45	29	Chr08_hap2	25304669	47	34	25305553	51	36
TRANS12460	Chr03_hap1	6937986	30	17	6938800	27	15	Chr13_hap2	7491708	55	31	7492512	54	29
INVTR12461	Chr03_hap1	7209128	47	25	7213683	37	16	Chr01_hap2	9537606	40	24	9542142	42	25
TRANS12462	Chr03_hap1	7627610	108	49	7631554	46	18	Chr14_hap2	23562031	49	32	23565962	43	29
INVTR10243	Chr03_hap1	8152601	45	25	8154230	41	22	Chr03_hap2	16265831	32	16	16267461	29	13
INVTR12463	Chr03_hap1	8177694	43	30	8177919	42	30	Chr14_hap2	11355468	41	26	11355700	42	26
INVTR12464	Chr03_hap1	8290059	43	19	8291207	43	21	Chr01_hap2	7835751	44	26	7836900	46	26
INVTR12466	Chr03_hap1	8436855	39	16	8437831	38	15	Chr07_hap2	11492616	46	24	11493589	43	24
INVTR12467	Chr03_hap1	8478679	49	23	8483366	45	19	Chr15_hap2	1855262	47	27	1859943	46	27
INVTR12468	Chr03_hap1	8666485	30	16	8671341	32	18	Chr05_hap2	21177449	46	21	21182300	43	21
TRANS8896	Chr03_hap1	9114562	53	31	9115726	54	31	Chr03_hap2	9084057	51	30	9085238	52	31
INVTR12470	Chr03_hap1	9201013	52	21	9201208	52	21	Chr06_hap2	6600438	46	16	6600632	43	16
TRANS8897	Chr03_hap1	9344119	51	28	9345577	52	28	Chr03_hap2	1204602	48	25	1206057	46	22
INVTR12471	Chr03_hap1	9493687	25	13	9494568	27	16	Chr11_hap2	1269264	27	14	1270146	28	15
TRANS8898	Chr03_hap1	9731222	46	23	9732296	48	24	Chr03_hap2	9710704	49	26	9711748	49	26
TRANS12473	Chr03_hap1	9781237	40	14	9782180	39	14	Chr17_hap2	6660831	52	30	6661796	52	30
TRANS12474	Chr03_hap1	10005365	47	24	10005574	45	24	Chr04_hap2	9253859	47	28	9254068	47	28
INVTR12475	Chr03_hap1	10305933	44	20	10306411	42	18	Chr12_hap2	5798510	42	28	5798984	42	28
TRANS8899	Chr03_hap1	10341879	43	27	10342378	40	25	Chr03_hap2	1222394	43	24	1222906	43	24
INVTR12476	Chr03_hap1	10415649	53	34	10419110	58	36	Chr11_hap2	1360238	30	18	1363702	29	16
INVTR12477	Chr03_hap1	10431548	50	30	10432605	52	30	Chr01_hap2	46988368	32	14	46989436	30	13
TRANS12478	Chr03_hap1	10432018	51	30	10433043	51	30	Chr19_hap2	2761732	42	22	2762740	40	21
TRANS12480	Chr03_hap1	10747219	39	22	10747907	41	22	Chr05_hap2	984594	40	19	985282	40	20
INVTR12481	Chr03_hap1	10919350	38	24	10919703	41	24	Chr05_hap2	18575018	41	24	18575373	39	23
TRANS12482	Chr03_hap1	10935677	46	24	10936538	46	23	Chr05_hap2	10796558	38	17	10797440	39	19
TRANS12483	Chr03_hap1	11081433	39	17	11086953	50	27	Chr18_hap2	15111674	28	11	15117156	33	12
TRANS12484	Chr03_hap1	11126894	40	19	11127055	41	19	Chr06_hap2	7880540	40	21	7880701	40	21
TRANS12485	Chr03_hap1	11133527	39	18	11134382	40	18	Chr01_hap2	27071748	46	22	27072608	46	22
TRANS12487	Chr03_hap1	11444063	35	20	11444690	35	22	Chr01_hap2	16376038	38	13	16376666	36	13
TRANS12488	Chr03_hap1	11448254	38	24	11453215	39	23	Chr02_hap2	9392934	28	18	9397938	33	18
TRANS12489	Chr03_hap1	11519117	47	27	11519295	47	27	Chr19_hap2	5392541	38	19	5392716	37	18
INVTR12490	Chr03_hap1	11534490	49	27	11534979	47	26	Chr15_hap2	13141330	59	32	13141808	59	32
TRANS12491	Chr03_hap1	11799263	42	20	11799478	42	20	Chr01_hap2	23650617	52	28	23650832	52	28
INVTR12492	Chr03_hap1	11807371	39	22	11807906	38	21	Chr11_hap2	15741637	30	18	15742170	31	18
INVTR12494	Chr03_hap1	11901619	45	22	11902543	44	22	Chr05_hap2	2939442	43	29	2940362	42	27
TRANS12495	Chr03_hap1	11949357	47	26	11951024	45	23	Chr07_hap2	8416790	41	26	8418462	38	24
INVTR12497	Chr03_hap1	12031352	49	29	12031475	49	29	Chr13_hap2	13140864	47	27	13140988	47	27
INVTR12498	Chr03_hap1	12100769	26	13	12101509	26	13	Chr01_hap2	30402057	45	24	30402799	44	24
TRANS8900	Chr03_hap1	12395113	50	27	12396398	54	30	Chr03_hap2	12357977	46	23	12359257	47	23
INVTR12500	Chr03_hap1	12402380	57	30	12403187	54	29	Chr04_hap2	12760732	42	20	12761554	40	19
TRANS12502	Chr03_hap1	12527665	54	31	12528593	55	32	Chr12_hap2	4366526	44	24	4367419	40	21
TRANS12503	Chr03_hap1	12565143	43	25	12566567	45	24	Chr01_hap2	4944322	44	22	4945739	47	22
INVTR12504	Chr03_hap1	12583568	48	24	12585876	42	22	Chr16_hap2	6831240	56	26	6833552	54	26
INVTR12506	Chr03_hap1	12595317	34	19	12598951	33	19	Chr18_hap2	7975512	44	24	7979180	40	24
INVTR12507	Chr03_hap1	12726551	248	151	12726877	44	23	Chr12_hap2	7585576	40	23	7585902	39	22
TRANS12508	Chr03_hap1	12865675	49	23	12866597	48	23	Chr19_hap2	14387653	51	28	14388575	50	28
TRANS8901	Chr03_hap1	12887999	50	28	12888538	52	30	Chr03_hap2	5037911	40	20	5038458	41	21
TRANS12510	Chr03_hap1	12942039	55	31	12942600	56	32	Chr19_hap2	253074	59	28	253637	58	28
TRANS8902	Chr03_hap1	13044078	45	20	13045846	47	23	Chr03_hap2	13003275	39	24	13005037	40	25
TRANS8903	Chr03_hap1	13064973	48	28	13065849	47	28	Chr03_hap2	13004994	40	25	13005832	40	25
TRANS12511	Chr03_hap1	13156906	35	21	13157673	37	23	Chr05_hap2	14100811	40	20	14101580	39	18
TRANS8904	Chr03_hap1	13402501	40	29	13409794	41	27	Chr03_hap2	13452328	26	8	13459827	30	15
TRANS8905	Chr03_hap1	13418898	49	28	13420306	54	30	Chr03_hap2	13473234	49	28	13474661	51	28
TRANS12514	Chr03_hap1	13429162	56	28	13430380	53	26	Chr14_hap2	17624692	50	22	17625916	53	24
TRANS12516	Chr03_hap1	13430877	52	26	13431182	53	26	Chr05_hap2	10079534	32	16	10079839	31	16
TRANS12517	Chr03_hap1	13496042	55	36	13496441	54	34	Chr01_hap2	27840230	53	22	27840628	54	24
INVTR12518	Chr03_hap1	13496745	53	34	13497312	51	32	Chr11_hap2	11114994	19	11	11115565	17	11
INVTR12519	Chr03_hap1	13655360	44	26	13655541	44	26	Chr15_hap2	5866343	37	20	5866527	38	20
INVTR12520	Chr03_hap1	13658476	51	29	13659889	49	27	Chr16_hap2	89756	46	24	91168	45	26
INVTR12521	Chr03_hap1	13666933	49	27	13667893	49	27	Chr06_hap2	9628949	26	7	9629927	27	7
TRANS12522	Chr03_hap1	13895950	50	21	13896699	47	20	Chr19_hap2	12502846	43	27	12503596	46	29
INVTR10244	Chr03_hap1	13936962	54	33	13937128	54	33	Chr03_hap2	12959515	49	24	12959681	49	24
INVTR12523	Chr03_hap1	13983189	43	19	13983399	43	19	Chr13_hap2	13832105	53	27	13832315	53	27
TRANS12524	Chr03_hap1	13990021	55	19	13990206	57	19	Chr01_hap2	23864539	47	27	23864724	47	27
TRANS12527	Chr03_hap1	14077728	52	31	14078534	52	31	Chr11_hap2	581159	35	17	581988	37	18
TRANS12528	Chr03_hap1	14082789	43	25	14085695	45	25	Chr13_hap2	3860062	36	12	3862954	35	15
INVTR12529	Chr03_hap1	14246330	50	28	14247738	54	30	Chr01_hap2	18650584	44	18	18651978	42	17
INVTR12530	Chr03_hap1	14253108	44	23	14256908	47	24	Chr01_hap2	28872483	49	25	28876306	50	20
INVTR12531	Chr03_hap1	14371635	50	27	14372990	50	28	Chr13_hap2	10582099	41	26	10583456	37	22
TRANS12532	Chr03_hap1	14399855	30	18	14628396	41	27	Chr13_hap2	14443279	13	8	14671717	0	0
TRANS12533	Chr03_hap1	14710608	34	19	14711254	34	19	Chr01_hap2	31710371	42	23	31711021	39	22
TRANS12535	Chr03_hap1	14806484	26	10	14810497	36	12	Chr12_hap2	8446796	30	18	8450831	30	18
INVTR12536	Chr03_hap1	14809606	36	11	14811051	35	11	Chr01_hap2	30016493	45	23	30017873	44	22
INVTR12537	Chr03_hap1	14810563	36	12	14812113	34	11	Chr08_hap2	4225813	48	23	4227353	49	25
TRANS12539	Chr03_hap1	14847551	32	20	14849182	34	20	Chr01_hap2	5850939	35	19	5852573	34	20
INVTR12540	Chr03_hap1	14863645	38	21	14864411	38	21	Chr01_hap2	71411	45	25	72171	45	24
INVTR10245	Chr03_hap1	15105775	44	24	15109480	42	23	Chr03_hap2	15495029	38	27	15498745	42	29
INVTR10246	Chr03_hap1	15144673	39	16	15148973	43	19	Chr03_hap2	15470948	45	27	15475830	35	22
TRANS12541	Chr03_hap1	15152163	46	20	15153513	44	20	Chr05_hap2	15002242	42	22	15003588	42	22
INVTR10247	Chr03_hap1	15162321	53	23	15165309	32	14	Chr03_hap2	15455303	46	26	15458304	41	25
TRANS12547	Chr03_hap1	15209909	35	23	15210310	35	23	Chr19_hap2	8921078	44	15	8921462	44	15
TRANS12548	Chr03_hap1	15223730	46	20	15225132	47	21	Chr10_hap2	6046860	37	18	6048255	36	17
TRANS8906	Chr03_hap1	15240754	38	14	15241550	38	15	Chr03_hap2	15405475	18	10	15406266	19	10
INVTR12549	Chr03_hap1	15278491	38	20	15279600	38	21	Chr17_hap2	8641229	37	22	8642360	39	22
TRANS12550	Chr03_hap1	15323395	50	26	15323644	50	26	Chr17_hap2	9105447	41	21	9105696	42	21
INVTR12551	Chr03_hap1	15329024	50	27	15329968	49	26	Chr15_hap2	9199678	49	29	9200626	46	28
INVTR12553	Chr03_hap1	15353080	38	15	15353793	41	15	Chr07_hap2	8743271	32	13	8743984	31	13
TRANS12554	Chr03_hap1	15397689	34	18	15397901	33	17	Chr08_hap2	12628132	37	23	12628345	37	23
TRANS12555	Chr03_hap1	15420124	41	21	15420498	43	22	Chr19_hap2	6989018	65	33	6989392	66	34
INVTR12556	Chr03_hap1	15487065	26	13	15487611	26	13	Chr07_hap2	8657460	32	17	8658019	34	17
INVTR12565	Chr03_hap1	15670081	44	31	15670867	44	30	Chr09_hap2	12786397	40	23	12787170	43	25
TRANS12566	Chr03_hap1	15676978	42	33	15678024	40	30	Chr10_hap2	5202315	39	17	5203362	38	16
INVTR12567	Chr03_hap1	15687056	34	20	15687498	35	21	Chr04_hap2	4654144	51	26	4654586	50	26
TRANS12569	Chr03_hap1	15701475	41	17	15702417	37	15	Chr15_hap2	5590142	54	33	5591102	56	34
TRANS12570	Chr03_hap1	15711075	30	12	15712489	34	14	Chr08_hap2	13145989	41	26	13147394	39	27
TRANS12571	Chr03_hap1	15714955	36	15	15717588	36	14	Chr16_hap2	7226492	38	23	7229138	39	24
INVTR12574	Chr03_hap1	16946044	42	22	16949548	42	23	Chr17_hap2	10578790	46	22	10582309	53	23
TRANS12575	Chr03_hap1	16952896	43	25	16954552	47	26	Chr08_hap2	12839368	32	17	12841021	31	15
TRANS12576	Chr03_hap1	16971831	52	31	16981644	43	27	Chr01_hap2	29291270	45	19	29298560	41	14
INVTR12577	Chr03_hap1	16975425	45	28	16984770	42	25	Chr14_hap2	17928969	41	23	17943768	42	24
INVTR12578	Chr03_hap1	16998942	45	30	17000124	42	27	Chr07_hap2	8271807	52	29	8272984	53	31
INVTR12579	Chr03_hap1	17010610	39	23	17011681	41	25	Chr01_hap2	3167943	38	14	3169023	38	16
TRANS12580	Chr03_hap1	17015668	36	22	17017434	34	20	Chr01_hap2	29877802	36	20	29879401	33	17
INVTR12582	Chr03_hap1	17017394	33	20	17017897	34	20	Chr16_hap2	6575231	42	21	6575734	42	21
INVTR12584	Chr03_hap1	17172899	40	20	17173080	40	20	Chr04_hap2	10199650	59	36	10199830	60	36
INVTR12585	Chr03_hap1	17172966	40	20	17176549	36	17	Chr04_hap2	10744827	36	16	10748412	36	18
INVTR12586	Chr03_hap1	17181074	40	17	17181577	41	17	Chr15_hap2	8195910	45	27	8196410	43	27
TRANS12587	Chr03_hap1	17181706	41	17	17183141	37	18	Chr14_hap2	13687330	35	20	13688777	35	19
TRANS12588	Chr03_hap1	17183269	37	18	17183805	37	18	Chr14_hap2	22726570	47	23	22727107	49	24
TRANS12589	Chr03_hap1	17184690	37	17	17185068	38	18	Chr10_hap2	4968072	43	25	4968441	44	25
INVTR12590	Chr03_hap1	17186094	39	19	17188321	44	22	Chr15_hap2	7997338	37	19	7999575	38	21
TRANS8907	Chr03_hap1	17194128	49	25	17195454	49	25	Chr03_hap2	14792232	40	23	14793556	40	24
TRANS12592	Chr03_hap1	17200749	47	25	17202177	50	28	Chr11_hap2	8548481	40	19	8549873	39	18
TRANS12593	Chr03_hap1	17223350	54	34	17224715	54	34	Chr04_hap2	9669831	21	11	9671199	22	11
INVTR12594	Chr03_hap1	17230203	48	29	17233329	40	23	Chr14_hap2	15062144	47	22	15065267	43	21
TRANS8908	Chr03_hap1	17238401	32	16	17240418	32	16	Chr03_hap2	14827842	40	20	14829840	37	19
TRANS12598	Chr03_hap1	17243297	37	20	17244201	40	22	Chr18_hap2	11003191	50	30	11004096	46	26
INVTR12599	Chr03_hap1	17251960	46	25	17259141	44	23	Chr18_hap2	11664308	32	12	11668200	41	17
INVTR12603	Chr03_hap1	17284362	95	51	17285047	46	27	Chr02_hap2	17564890	36	14	17565575	35	14
TRANS12604	Chr03_hap1	17327708	32	20	17329253	28	17	Chr04_hap2	5710676	40	24	5712227	38	22
TRANS12606	Chr03_hap1	17336525	20	16	17336661	20	16	Chr18_hap2	14323407	22	14	14323543	22	14
TRANS12607	Chr03_hap1	17367675	40	21	17367952	42	22	Chr12_hap2	7017679	43	32	7017957	43	32
TRANS12608	Chr03_hap1	17383755	88	42	17387561	44	22	Chr16_hap2	6755967	44	20	6759775	38	17
INVTR12610	Chr03_hap1	17420089	52	30	17424342	42	25	Chr02_hap2	21974673	37	17	21978926	34	19
TRANS12611	Chr03_hap1	17437248	39	24	17437360	38	24	Chr13_hap2	7623960	37	26	7624072	37	26
TRANS12612	Chr03_hap1	17495050	31	20	17496583	31	19	Chr17_hap2	9838916	31	20	9840449	32	21
TRANS12613	Chr03_hap1	17496595	31	19	17498613	28	16	Chr08_hap2	7573909	47	18	7575930	43	17
INVTR12614	Chr03_hap1	17518035	35	20	17518509	38	20	Chr06_hap2	11225868	40	22	11226341	40	22
TRANS12615	Chr03_hap1	17539702	50	25	17544798	46	20	Chr13_hap2	6035755	45	27	6040878	43	24
INVTR12616	Chr03_hap1	17547354	37	15	17548421	37	13	Chr18_hap2	12192951	42	25	12193977	42	25
INVTR12617	Chr03_hap1	17558142	35	13	17559541	35	15	Chr01_hap2	19458022	55	35	19459425	53	36
INVTR12618	Chr03_hap1	17581224	49	28	17582379	49	26	Chr19_hap2	15948897	24	11	15950054	24	11
TRANS12619	Chr03_hap1	17591110	36	18	17591889	34	18	Chr18_hap2	46225	462	211	47004	453	207
TRANS12620	Chr03_hap1	17617846	42	23	17618647	44	23	Chr19_hap2	11722048	57	33	11722850	53	30
TRANS12621	Chr03_hap1	17667078	37	19	17667477	38	19	Chr01_hap2	32760091	38	19	32760489	38	19
INVTR12622	Chr03_hap1	17690480	52	24	17691026	50	22	Chr18_hap2	36704	483	216	37250	504	229
INVTR12623	Chr03_hap1	17719521	43	25	17722795	40	25	Chr14_hap2	14665790	50	29	14669069	51	29
INVTR12624	Chr03_hap1	17740194	40	21	17741873	40	21	Chr08_hap2	5091719	47	27	5093363	48	24
INVTR12625	Chr03_hap1	17744955	42	23	17745605	40	23	Chr06_hap2	10485663	37	20	10486315	37	19
TRANS12626	Chr03_hap1	17745924	40	23	17752734	39	23	Chr15_hap2	10162171	35	21	10168161	40	25
TRANS12627	Chr03_hap1	17760822	30	19	17766131	36	27	Chr01_hap2	28843346	40	26	28845842	38	22
TRANS12628	Chr03_hap1	17787581	42	22	17788063	41	22	Chr19_hap2	14192147	46	26	14192630	46	26
TRANS12629	Chr03_hap1	17821579	36	18	17826388	35	20	Chr14_hap2	1932605	39	23	1937406	42	26
TRANS12630	Chr03_hap1	17837135	36	14	17837444	37	14	Chr01_hap2	21094083	52	27	21094396	53	27
TRANS12631	Chr03_hap1	17846362	38	17	17847986	40	17	Chr17_hap2	12886733	60	39	12888358	65	43
TRANS12632	Chr03_hap1	17891636	41	25	17892214	43	25	Chr01_hap2	12618866	46	24	12619445	45	23
TRANS12633	Chr03_hap1	17922185	35	21	17922628	35	21	Chr08_hap2	4129531	51	30	4129972	53	31
TRANS12634	Chr03_hap1	18014774	42	28	18015788	42	29	Chr10_hap2	9991639	49	33	9992651	52	33
TRANS12635	Chr03_hap1	18025973	43	24	18028678	43	23	Chr12_hap2	9296589	51	26	9299351	43	23
INVTR12636	Chr03_hap1	18035651	44	26	18035905	44	26	Chr18_hap2	13551	463	204	13805	457	201
TRANS12637	Chr03_hap1	18080621	30	17	18081481	29	17	Chr05_hap2	9892421	40	18	9893276	41	19
INVTR12638	Chr03_hap1	18120741	43	25	18121015	42	24	Chr17_hap2	6070173	54	27	6070451	55	27
TRANS12639	Chr03_hap1	18196032	42	24	18197184	44	24	Chr12_hap2	8593333	46	28	8594482	46	27
INVTR12640	Chr03_hap1	18196862	43	24	18197864	43	23	Chr11_hap2	10266504	49	26	10267510	48	24
TRANS12641	Chr03_hap1	18198654	44	23	18199311	43	21	Chr01_hap2	31687392	54	28	31688051	52	28
TRANS12642	Chr03_hap1	18201387	43	22	18202949	46	22	Chr05_hap2	14370120	52	29	14371702	54	31
TRANS12643	Chr03_hap1	18206586	53	22	18209469	51	22	Chr08_hap2	5238915	74	41	5241790	45	27
TRANS12644	Chr03_hap1	18231814	45	27	18232022	45	27	Chr13_hap2	15662308	59	29	15662520	58	28
INVTR12645	Chr03_hap1	18284639	47	27	18285503	47	27	Chr01_hap2	10262660	44	26	10263525	45	26
TRANS12646	Chr03_hap1	18288279	37	22	18292323	35	19	Chr08_hap2	14470278	55	30	14474302	49	28
TRANS12647	Chr03_hap1	18363735	45	15	18365119	43	14	Chr14_hap2	14376599	36	21	14377954	38	21
TRANS12648	Chr03_hap1	18365135	43	14	18366403	37	13	Chr16_hap2	13549409	44	29	13550644	47	31
TRANS12649	Chr03_hap1	18388033	40	25	18388477	41	27	Chr01_hap2	29608253	42	22	29608709	41	21
TRANS12650	Chr03_hap1	18435897	54	27	18436840	51	25	Chr10_hap2	5035827	39	22	5036770	39	22
TRANS12651	Chr03_hap1	18554631	47	31	18555595	49	33	Chr01_hap2	27382143	23	11	27383133	24	11
TRANS12652	Chr03_hap1	18555428	48	32	18556725	47	32	Chr06_hap2	19427206	50	23	19428496	53	24
TRANS12653	Chr03_hap1	18729784	44	22	18730361	44	21	Chr16_hap2	10960314	57	32	10960889	54	31
TRANS12654	Chr03_hap1	18927931	40	22	18928772	40	22	Chr08_hap2	1447203	46	21	1448037	46	21
TRANS12655	Chr03_hap1	19034601	42	27	19035437	43	28	Chr01_hap2	40565720	46	21	40566566	47	23
INVTR12656	Chr03_hap1	19089684	36	18	19090285	35	17	Chr04_hap2	20899571	67	36	20900174	67	36
TRANS12658	Chr03_hap1	19091216	37	18	19091734	36	17	Chr19_hap2	1049247	48	24	1049753	47	24
TRANS12659	Chr03_hap1	19091739	36	17	19092354	35	17	Chr19_hap2	5079467	32	17	5080076	33	18
INVTR12660	Chr03_hap1	19218242	43	18	19220845	41	18	Chr08_hap2	23208474	47	23	23211082	52	28
TRANS12661	Chr03_hap1	19254022	41	25	19254656	42	26	Chr05_hap2	15489023	53	36	15489668	54	37
INVTR10248	Chr03_hap1	19405295	59	32	19406052	55	31	Chr03_hap2	20146345	41	27	20147102	43	28
TRANS12662	Chr03_hap1	19438893	53	25	19439150	48	24	Chr15_hap2	2076600	35	20	2076858	32	17
TRANS8909	Chr03_hap1	19486925	44	19	19502240	38	21	Chr03_hap2	18655407	34	20	18670683	42	17
TRANS8910	Chr03_hap1	19529801	44	28	19531329	46	29	Chr03_hap2	18777710	50	23	18779257	47	21
TRANS12663	Chr03_hap1	19536638	49	28	19538462	49	27	Chr07_hap2	5497641	42	20	5499476	39	20
TRANS12664	Chr03_hap1	19538430	49	27	19542519	40	19	Chr07_hap2	5491516	48	23	5495626	41	20
TRANS8911	Chr03_hap1	19542546	40	19	19544918	47	19	Chr03_hap2	18977256	63	32	18979612	64	32
INVTR12666	Chr03_hap1	19573430	45	26	19577047	68	40	Chr06_hap2	5693635	42	25	5697261	46	28
INVTR12669	Chr03_hap1	19714833	46	26	19720139	41	25	Chr17_hap2	13705928	38	23	13711187	41	26
TRANS8912	Chr03_hap1	19745087	35	19	19745489	35	18	Chr03_hap2	18643188	42	25	18643578	44	25
TRANS8913	Chr03_hap1	19755538	38	19	19755886	38	19	Chr03_hap2	18953052	44	29	18953377	44	30
INVTR12670	Chr03_hap1	19761486	42	17	19767472	45	20	Chr13_hap2	14850281	32	16	14856269	37	15
TRANS12671	Chr03_hap1	19767512	45	20	19768816	48	21	Chr19_hap2	15689634	40	21	15690944	37	21
INVTR12673	Chr03_hap1	19768890	49	22	19769374	49	22	Chr05_hap2	18894486	35	16	18894972	35	16
TRANS8914	Chr03_hap1	19770786	51	23	19771241	51	22	Chr03_hap2	18596382	54	25	18596838	52	23
TRANS8915	Chr03_hap1	19771315	51	22	19773399	54	23	Chr03_hap2	18784529	46	18	18786609	47	21
INVTR12676	Chr03_hap1	19830434	50	23	19830778	50	24	Chr08_hap2	3882044	42	30	3882383	42	30
TRANS12677	Chr03_hap1	19845902	43	27	19846250	42	26	Chr17_hap2	15066016	51	29	15066365	51	29
INVTR12678	Chr03_hap1	19909316	57	22	19914145	63	27	Chr05_hap2	8671244	43	24	8676066	48	24
TRANS8916	Chr03_hap1	19975582	41	25	19976045	39	23	Chr03_hap2	18777084	49	22	18777547	50	23
TRANS8917	Chr03_hap1	20051339	38	26	20051580	39	26	Chr03_hap2	18947867	48	27	18948109	47	27
TRANS12679	Chr03_hap1	20083018	81	37	20084427	82	38	Chr15_hap2	2199465	40	29	2200874	39	25
TRANS12681	Chr03_hap1	20092390	77	30	20093867	76	32	Chr02_hap2	13388574	47	28	13390053	45	28
TRANS12682	Chr03_hap1	20098877	66	28	20099820	64	25	Chr05_hap2	12166049	37	17	12166997	38	18
INVTR12683	Chr03_hap1	20102830	69	21	20103962	68	21	Chr09_hap2	3757407	37	25	3758528	40	29
TRANS8918	Chr03_hap1	20126902	56	21	20130487	49	25	Chr03_hap2	18974741	63	31	18978326	66	34
TRANS8919	Chr03_hap1	20165155	50	23	20166101	55	26	Chr03_hap2	18792609	50	20	18793548	52	21
TRANS8920	Chr03_hap1	20167410	52	25	20168508	51	25	Chr03_hap2	18697155	41	22	18698242	41	22
TRANS8921	Chr03_hap1	20169962	51	25	20172321	53	29	Chr03_hap2	18767969	43	18	18770336	46	18
TRANS8922	Chr03_hap1	20177566	56	28	20178770	67	34	Chr03_hap2	18908913	61	37	18910115	62	36
TRANS12686	Chr03_hap1	20200548	104	49	20201925	100	47	Chr10_hap2	3830104	40	29	3831480	42	31
TRANS8923	Chr03_hap1	20217184	89	39	20218494	87	40	Chr03_hap2	18570615	50	28	18571922	47	27
TRANS8924	Chr03_hap1	20218525	87	40	20219045	86	40	Chr03_hap2	18643799	43	25	18644321	43	24
TRANS8925	Chr03_hap1	20239045	57	25	20239422	57	25	Chr03_hap2	18647279	44	24	18647664	45	26
INVTR12687	Chr03_hap1	20240755	52	24	20244841	55	24	Chr18_hap2	6744534	39	25	6748595	41	24
TRANS8926	Chr03_hap1	20247955	51	20	20248350	52	21	Chr03_hap2	18793514	52	21	18793911	49	20
INVTR10249	Chr03_hap1	20262144	90	42	20263323	54	24	Chr03_hap2	17878266	34	19	17879446	38	22
INVTR12688	Chr03_hap1	20267944	54	26	20269352	55	27	Chr08_hap2	4001234	49	32	4002633	51	33
TRANS8927	Chr03_hap1	20276636	60	28	20282071	58	28	Chr03_hap2	18814244	34	16	18819229	34	17
TRANS8928	Chr03_hap1	20286969	48	25	20287493	48	24	Chr03_hap2	2050148	30	17	2050672	32	18
INVTR12690	Chr03_hap1	20300278	40	22	20301100	40	22	Chr06_hap2	3241216	35	22	3242039	35	22
TRANS8929	Chr03_hap1	20301163	41	23	20302298	43	23	Chr03_hap2	18567011	50	25	18568131	49	26
TRANS8930	Chr03_hap1	20305890	40	21	20319454	59	24	Chr03_hap2	18999779	53	28	19021484	55	30
TRANS8931	Chr03_hap1	20354092	56	35	20356286	54	34	Chr03_hap2	18882966	38	22	18885146	36	21
TRANS8932	Chr03_hap1	20357177	53	35	20358837	51	35	Chr03_hap2	18759370	30	13	18760556	36	16
TRANS8933	Chr03_hap1	20376451	72	35	20377401	74	36	Chr03_hap2	18575091	48	26	18576049	47	27
TRANS12692	Chr03_hap1	20392552	50	34	20393389	52	34	Chr01_hap2	17620603	47	22	17621432	45	22
INVTR12694	Chr03_hap1	20466607	52	25	20469252	67	32	Chr10_hap2	3858670	43	30	3861344	39	27
TRANS8934	Chr03_hap1	20487998	111	56	20488886	107	54	Chr03_hap2	18730963	52	29	18731882	52	29
TRANS8935	Chr03_hap1	20566320	78	39	20571254	55	28	Chr03_hap2	18849018	54	31	18853969	68	34
TRANS8936	Chr03_hap1	20572905	53	27	20573856	48	25	Chr03_hap2	18725643	51	32	18726596	49	30
INVTR12695	Chr03_hap1	20574724	47	25	20579612	45	24	Chr06_hap2	5282567	23	9	5287453	23	14
TRANS8937	Chr03_hap1	20637093	48	29	20654556	58	28	Chr03_hap2	18824286	31	16	18841042	36	25
TRANS12696	Chr03_hap1	20654557	58	28	20655738	60	30	Chr13_hap2	2727073	38	18	2728251	41	20
INVTR12697	Chr03_hap1	20657671	57	28	20658323	55	28	Chr18_hap2	4220858	45	19	4221513	45	20
TRANS8938	Chr03_hap1	20663619	51	31	20664472	47	27	Chr03_hap2	18597752	50	21	18598620	52	22
TRANS8939	Chr03_hap1	20679065	48	20	20684164	47	20	Chr03_hap2	18752151	36	15	18758425	29	13
INVTR12698	Chr03_hap1	20688327	48	21	20689264	48	23	Chr06_hap2	890864	32	17	891811	31	17
INVTR12699	Chr03_hap1	20780984	31	16	20782134	30	16	Chr02_hap2	1636319	45	28	1637461	46	28
TRANS12700	Chr03_hap1	20784185	35	17	20788768	35	16	Chr02_hap2	21646769	34	22	21651309	41	28
TRANS12701	Chr03_hap1	20793425	36	17	20793589	36	17	Chr13_hap2	12485570	47	24	12485734	46	23
TRANS8940	Chr03_hap1	20801041	42	21	20804903	37	18	Chr03_hap2	18614625	71	32	18619193	73	34
INVTR12702	Chr03_hap1	20811441	32	17	20811893	34	17	Chr16_hap2	12698371	46	25	12698812	44	23
TRANS8941	Chr03_hap1	20815520	28	15	20816936	26	16	Chr03_hap2	18841006	36	25	18842448	36	24
TRANS12703	Chr03_hap1	20827446	32	13	20827846	30	13	Chr19_hap2	15327408	25	12	15327808	24	11
INVTR12704	Chr03_hap1	20830594	27	11	20832090	28	11	Chr17_hap2	7411342	45	22	7412838	48	24
TRANS8942	Chr03_hap1	20835744	31	12	20837612	33	14	Chr03_hap2	18554986	39	22	18556926	40	21
INVTR12705	Chr03_hap1	20844634	31	13	20844869	33	14	Chr07_hap2	4115591	36	14	4115826	37	14
INVTR12706	Chr03_hap1	20869274	58	35	20870632	59	36	Chr10_hap2	1972581	53	31	1973959	54	32
INVTR12707	Chr03_hap1	20871641	60	36	20874579	60	37	Chr19_hap2	14975426	56	24	14978355	54	24
TRANS12708	Chr03_hap1	20887586	79	41	20890760	79	38	Chr19_hap2	7097645	38	22	7100788	40	25
INVTR12709	Chr03_hap1	20915150	76	36	20915989	74	33	Chr01_hap2	11050123	48	27	11050963	49	26
TRANS8943	Chr03_hap1	20961716	38	20	20962903	38	21	Chr03_hap2	18569398	50	28	18570598	50	28
TRANS8944	Chr03_hap1	20972794	37	21	20973794	38	20	Chr03_hap2	18644316	43	24	18645286	46	24
TRANS8945	Chr03_hap1	20976857	44	20	20983210	40	20	Chr03_hap2	18798177	48	23	18804549	40	19
TRANS12712	Chr03_hap1	21029434	37	19	21029668	39	20	Chr04_hap2	1304233	43	28	1304471	42	27
TRANS8946	Chr03_hap1	21035474	43	22	21041729	44	23	Chr03_hap2	18898094	46	29	18904377	58	36
INVTR12714	Chr03_hap1	21046568	40	22	21047175	43	25	Chr01_hap2	46351917	50	27	46352533	48	25
TRANS12715	Chr03_hap1	21049379	44	26	21050349	45	27	Chr01_hap2	48940148	40	16	48941115	41	17
TRANS12716	Chr03_hap1	21053968	49	29	21055691	49	29	Chr17_hap2	3775531	52	25	3777254	50	25
TRANS12717	Chr03_hap1	21058726	45	26	21061886	51	31	Chr04_hap2	5409197	50	30	5412302	39	26
TRANS8947	Chr03_hap1	21063484	56	33	21066657	55	32	Chr03_hap2	18862248	75	37	18865447	75	37
TRANS8948	Chr03_hap1	21071387	53	30	21073338	52	29	Chr03_hap2	18561596	40	22	18563543	47	25
TRANS8949	Chr03_hap1	21074491	52	29	21078626	51	27	Chr03_hap2	18880491	51	22	18884304	35	20
TRANS8950	Chr03_hap1	21084609	43	28	21086725	46	27	Chr03_hap2	18571146	50	28	18573268	43	23
TRANS8951	Chr03_hap1	21091451	39	22	21091636	39	22	Chr03_hap2	18894157	40	27	18894339	42	28
TRANS8952	Chr03_hap1	21092834	40	21	21092941	40	21	Chr03_hap2	18651313	41	24	18651418	41	24
INVTR12719	Chr03_hap1	21106008	30	18	21107115	31	18	Chr10_hap2	6291653	31	12	6292757	34	15
TRANS12720	Chr03_hap1	21107422	31	18	21108604	32	18	Chr08_hap2	12847339	29	13	12848522	33	13
INVTR10250	Chr03_hap1	21110254	31	17	21110565	31	17	Chr03_hap2	13480306	55	26	13480607	55	25
INVTR12721	Chr03_hap1	21113530	35	19	21114503	34	19	Chr19_hap2	1431155	48	27	1432159	46	24
INVTR12722	Chr03_hap1	21115778	34	20	21116240	34	21	Chr19_hap2	14752530	47	26	14752999	46	26
INVTR12724	Chr03_hap1	21123341	40	24	21123693	40	24	Chr15_hap2	11792051	45	28	11792405	45	29
TRANS12725	Chr03_hap1	21123889	38	23	21126723	36	18	Chr11_hap2	2889610	54	27	2892443	53	28
TRANS8953	Chr03_hap1	21135202	45	26	21135821	43	25	Chr03_hap2	18589157	61	29	18589752	59	28
TRANS8954	Chr03_hap1	21135787	43	25	21136922	47	25	Chr03_hap2	18972102	65	35	18973223	64	33
TRANS8955	Chr03_hap1	21150706	54	30	21150922	55	31	Chr03_hap2	18792311	50	20	18792527	50	20
TRANS8956	Chr03_hap1	21155465	47	30	21156424	46	31	Chr03_hap2	18791322	49	19	18792272	50	20
TRANS8957	Chr03_hap1	21158402	46	31	21159676	41	32	Chr03_hap2	18647768	45	26	18649057	42	24
TRANS8958	Chr03_hap1	21289754	60	25	21290498	61	24	Chr03_hap2	18953372	44	30	18954125	46	30
INVTR12726	Chr03_hap1	21436904	36	20	21437236	34	19	Chr06_hap2	12738780	48	25	12739111	49	25
TRANS12727	Chr03_hap1	21439926	36	21	21440244	36	21	Chr01_hap2	16862595	36	21	16862913	36	21
TRANS8959	Chr03_hap1	21441995	35	19	21444122	32	16	Chr03_hap2	18608286	67	33	18610441	63	32
INVTR10251	Chr03_hap1	21500871	42	27	21501370	44	28	Chr03_hap2	12989666	42	22	12990172	42	22
TRANS8960	Chr03_hap1	21506075	44	29	21513101	54	28	Chr03_hap2	18689377	47	24	18695521	42	24
INVTR12729	Chr03_hap1	21539711	50	34	21540925	51	34	Chr01_hap2	5570383	53	30	5571612	51	28
TRANS12730	Chr03_hap1	21540986	51	34	21541753	50	33	Chr02_hap2	19779882	61	35	19780652	62	35
INVTR12731	Chr03_hap1	21582697	32	16	21585345	34	15	Chr13_hap2	6206662	50	23	6209270	44	20
TRANS12732	Chr03_hap1	21588298	36	15	21588667	36	15	Chr08_hap2	12898330	51	30	12898701	50	30
TRANS12733	Chr03_hap1	21607418	42	25	21609594	45	25	Chr05_hap2	17425363	58	36	17427550	51	33
TRANS8961	Chr03_hap1	21617882	42	22	21618244	43	23	Chr03_hap2	20137971	41	30	20138329	42	30
INVTR12735	Chr03_hap1	21618505	43	23	21619927	46	22	Chr01_hap2	46762081	44	22	46763467	41	22
TRANS12736	Chr03_hap1	21624757	37	16	21625144	36	16	Chr17_hap2	13681403	41	24	13681796	41	24
TRANS8962	Chr03_hap1	21625223	37	17	21625693	38	18	Chr03_hap2	18556811	40	21	18557280	40	20
INVTR12737	Chr03_hap1	21632180	37	17	21636786	34	14	Chr08_hap2	14562024	27	13	14566632	26	14
INVTR12738	Chr03_hap1	21735971	62	30	21736150	61	30	Chr07_hap2	14033771	47	22	14033950	47	22
TRANS8963	Chr03_hap1	21737533	61	32	21737923	58	30	Chr03_hap2	18654308	35	21	18654703	36	21
TRANS8964	Chr03_hap1	21765471	52	30	21766437	50	29	Chr03_hap2	18573402	43	23	18574401	45	24
TRANS8965	Chr03_hap1	21784834	55	32	21785525	51	30	Chr03_hap2	18730269	53	29	18730957	52	29
TRANS8966	Chr03_hap1	21790119	40	24	21790498	39	24	Chr03_hap2	18744269	50	25	18744643	50	25
TRANS8967	Chr03_hap1	21800723	19	12	21803447	22	13	Chr03_hap2	18611701	65	31	18614399	73	32
TRANS8968	Chr03_hap1	21827035	40	23	21828121	42	25	Chr03_hap2	18796628	50	25	18797709	49	23
TRANS8969	Chr03_hap1	21829807	42	25	21831024	41	25	Chr03_hap2	18954152	46	30	18955349	48	30
TRANS8970	Chr03_hap1	21847905	53	30	21848868	52	29	Chr03_hap2	18771588	49	18	18772520	48	17
TRANS8971	Chr03_hap1	21849605	55	30	21850998	53	28	Chr03_hap2	18813696	35	17	18815108	33	16
INVTR12739	Chr03_hap1	21852041	52	25	21852916	51	25	Chr09_hap2	10805072	43	23	10805921	45	23
TRANS8972	Chr03_hap1	21868855	50	22	21869609	49	23	Chr03_hap2	18739270	46	26	18740026	46	25
TRANS12740	Chr03_hap1	21872395	50	23	21872609	50	24	Chr11_hap2	2406641	43	21	2406855	42	21
INVTR12741	Chr03_hap1	21873972	49	24	21875144	48	24	Chr14_hap2	3389515	34	22	3390678	37	24
INVTR12742	Chr03_hap1	21908828	60	37	21910160	64	38	Chr01_hap2	17327516	49	26	17328840	50	26
TRANS8973	Chr03_hap1	21984928	44	22	21986258	46	23	Chr03_hap2	18684500	54	26	18685812	54	26
TRANS8974	Chr03_hap1	22086403	83	37	22089695	82	36	Chr03_hap2	18636376	50	27	18639640	41	24
INVTR12743	Chr03_hap1	22098830	66	27	22101840	73	25	Chr01_hap2	47809189	51	23	47812234	53	27
TRANS12744	Chr03_hap1	22101840	73	25	22103038	72	25	Chr01_hap2	12911991	37	25	12913190	38	24
TRANS8975	Chr03_hap1	22105720	70	24	22107899	62	23	Chr03_hap2	18718695	52	28	18720888	54	29
INVTR12745	Chr03_hap1	22110523	60	25	22113175	56	23	Chr02_hap2	11061736	32	16	11064389	34	17
TRANS12746	Chr03_hap1	22144022	52	27	22144562	49	25	Chr07_hap2	8746512	35	14	8747050	35	13
INVTR12748	Chr03_hap1	22150645	49	25	22151604	48	26	Chr12_hap2	3033174	47	25	3034124	45	24
TRANS8976	Chr03_hap1	22177851	58	36	22182123	57	31	Chr03_hap2	19102557	38	17	19107888	39	19
INVTR12749	Chr03_hap1	22206937	36	22	22208068	38	21	Chr10_hap2	5087211	34	15	5088574	33	14
INVTR12750	Chr03_hap1	22207891	38	21	22209295	40	22	Chr10_hap2	5059675	40	20	5061088	38	19
INVTR12752	Chr03_hap1	22288073	47	28	22289041	45	27	Chr12_hap2	6449992	34	16	6450952	34	16
TRANS12753	Chr03_hap1	22335812	32	18	22336349	32	18	Chr01_hap2	48975177	46	28	48975707	46	28
TRANS12754	Chr03_hap1	22336352	32	18	22336541	32	18	Chr08_hap2	19443823	38	24	19444012	38	24
INVTR12755	Chr03_hap1	22673122	48	33	22673979	46	32	Chr01_hap2	7634413	45	24	7635259	44	25
TRANS12756	Chr03_hap1	22804259	41	15	22804492	41	15	Chr10_hap2	23051496	31	13	23051731	29	12
TRANS12758	Chr03_hap1	22804707	41	15	22805176	41	15	Chr18_hap2	960968	31	14	961436	31	14
INVTR12759	Chr03_hap1	22817981	49	26	22818276	50	26	Chr05_hap2	16214076	44	23	16214372	43	22
TRANS12760	Chr03_hap1	22855249	46	27	22855959	45	28	Chr01_hap2	24800237	32	19	24800958	33	19
INVTR12761	Chr03_hap1	22858467	51	33	22859041	51	33	Chr18_hap2	12876761	47	22	12877334	46	20
INVTR12762	Chr03_hap1	22859043	51	33	22860256	52	35	Chr14_hap2	1055067	48	27	1056286	46	27
TRANS8977	Chr03_hap1	22864727	49	33	22866382	49	33	Chr03_hap2	19791999	47	21	19793649	43	21
INVTR12763	Chr03_hap1	22868395	49	33	22868731	47	31	Chr07_hap2	8416600	40	26	8416935	41	26
TRANS8978	Chr03_hap1	22873010	43	25	22874669	42	25	Chr03_hap2	19800092	46	23	19801772	37	19
TRANS8979	Chr03_hap1	22885655	45	22	22886836	44	23	Chr03_hap2	19809009	33	20	19810207	31	18
TRANS8980	Chr03_hap1	22895227	58	35	22895490	57	34	Chr03_hap2	19799692	45	23	19799955	45	23
INVTR10252	Chr03_hap1	22977677	54	31	22978213	51	29	Chr03_hap2	20184575	36	16	20185111	37	16
INVTR10253	Chr03_hap1	22978147	51	29	22978337	50	28	Chr03_hap2	19963532	35	13	19963722	34	13
INVTR10254	Chr03_hap1	23008813	55	31	23009062	55	31	Chr03_hap2	19952044	36	20	19952302	36	20
INVTR12765	Chr03_hap1	23124194	49	33	23124399	49	33	Chr15_hap2	4374044	43	19	4374250	43	19
INVTR12767	Chr03_hap1	23136745	48	28	23137224	48	27	Chr11_hap2	13586291	37	15	13586793	39	18
TRANS8981	Chr03_hap1	23141400	44	23	23142083	44	23	Chr03_hap2	20154766	42	27	20155450	43	28
TRANS8982	Chr03_hap1	23141854	44	23	23142341	45	24	Chr03_hap2	20186720	40	15	20187206	39	15
TRANS8983	Chr03_hap1	23192744	46	20	23193198	44	20	Chr03_hap2	20022859	31	12	20023315	31	12
INVTR12769	Chr03_hap1	23208022	40	20	23211363	43	23	Chr11_hap2	12439560	44	21	12442908	48	24
TRANS12770	Chr03_hap1	23216900	44	25	23221836	45	25	Chr05_hap2	22945777	47	29	22950722	37	26
TRANS8984	Chr03_hap1	23234242	45	22	23234503	45	22	Chr03_hap2	19986472	41	22	19986732	42	23
INVTR12772	Chr03_hap1	23252848	29	14	23253179	29	14	Chr19_hap2	2209854	49	25	2210186	49	25
TRANS12774	Chr03_hap1	23261563	38	18	23262746	38	18	Chr10_hap2	984042	49	22	985227	48	21
TRANS12775	Chr03_hap1	23262743	38	18	23263229	40	19	Chr10_hap2	988434	53	20	988925	49	19
INVTR12776	Chr03_hap1	23265556	40	18	23265694	40	18	Chr07_hap2	15668232	43	23	15668367	43	23
INVTR12777	Chr03_hap1	23265643	40	18	23266004	42	18	Chr01_hap2	2474620	77	35	2474981	78	36
INVTR12779	Chr03_hap1	23271431	47	20	23272726	47	20	Chr11_hap2	1289559	51	23	1290856	52	24
TRANS8985	Chr03_hap1	23277803	45	21	23278645	44	22	Chr03_hap2	19999042	41	20	19999871	39	18
INVTR12780	Chr03_hap1	23278660	44	22	23279246	42	22	Chr01_hap2	33457294	45	27	33457857	48	28
TRANS8986	Chr03_hap1	23282857	42	24	23283345	42	25	Chr03_hap2	19999886	39	18	20000375	38	16
INVTR10255	Chr03_hap1	23300866	50	20	23301410	50	20	Chr03_hap2	20408969	29	19	20409515	29	19
INVTR12782	Chr03_hap1	23337518	38	20	23349313	29	15	Chr06_hap2	23637734	38	23	23649511	42	27
INVTR12783	Chr03_hap1	23366502	38	16	23372132	37	18	Chr04_hap2	14401969	37	23	14407573	37	22
TRANS8987	Chr03_hap1	23372972	37	18	23373506	37	18	Chr03_hap2	19923441	32	18	19923972	31	18
INVTR12784	Chr03_hap1	23379641	38	17	23384668	43	20	Chr10_hap2	7886286	58	29	7890985	53	29
TRANS8988	Chr03_hap1	23398714	43	21	23399013	44	21	Chr03_hap2	20183744	36	17	20184033	36	17
TRANS12786	Chr03_hap1	23457048	48	25	23458682	46	24	Chr12_hap2	6716544	52	25	6718179	50	26
INVTR12787	Chr03_hap1	23479267	46	27	23479679	47	26	Chr11_hap2	1286770	46	21	1287178	47	21
INVTR12788	Chr03_hap1	23504920	32	16	23508831	36	19	Chr01_hap2	33451398	41	27	33455308	43	29
TRANS12789	Chr03_hap1	23514742	40	24	23515357	40	25	Chr11_hap2	1668819	39	21	1669437	38	20
INVTR12790	Chr03_hap1	23517221	41	26	23519287	36	25	Chr01_hap2	5579311	51	29	5581366	46	27
INVTR12791	Chr03_hap1	23525884	37	26	23530716	39	28	Chr07_hap2	5589244	52	31	5594063	45	28
INVTR12792	Chr03_hap1	23531612	39	28	23532016	38	27	Chr13_hap2	5763925	49	25	5764333	51	26
INVTR12793	Chr03_hap1	23544903	44	19	23546640	45	18	Chr07_hap2	7441629	38	22	7443385	34	21
TRANS12794	Chr03_hap1	23608437	38	24	23608892	37	24	Chr19_hap2	11527647	38	20	11528102	36	19
INVTR12795	Chr03_hap1	23619833	41	23	23620545	43	24	Chr11_hap2	1605069	55	31	1605765	55	30
TRANS12796	Chr03_hap1	23620734	43	24	23621496	41	23	Chr04_hap2	3207742	38	21	3208497	40	23
INVTR10256	Chr03_hap1	23684606	33	23	23685810	35	24	Chr03_hap2	20498568	37	19	20499755	39	20
INVTR12803	Chr03_hap1	23724550	44	20	23724870	44	20	Chr18_hap2	4270957	43	22	4271285	44	23
TRANS8989	Chr03_hap1	23751851	48	27	23753364	40	21	Chr03_hap2	20593458	53	27	20594998	49	25
TRANS8990	Chr03_hap1	23758602	37	20	23758957	37	20	Chr03_hap2	20526753	50	31	20527120	48	31
TRANS8991	Chr03_hap1	23785715	50	21	23786580	50	21	Chr03_hap2	20595258	51	27	20596114	50	29
TRANS8992	Chr03_hap1	23812017	48	25	23813346	50	26	Chr03_hap2	20597968	54	29	20599287	52	29
INVTR12804	Chr03_hap1	23816682	47	24	23821825	51	31	Chr10_hap2	6774337	51	31	6779524	46	29
TRANS12805	Chr03_hap1	23846854	68	38	23848496	65	36	Chr19_hap2	606426	57	35	608091	53	33
TRANS8993	Chr03_hap1	23896448	51	27	23897297	50	27	Chr03_hap2	20564871	42	27	20565717	43	28
TRANS12806	Chr03_hap1	23942617	39	20	23943870	42	21	Chr19_hap2	5200879	52	32	5202132	47	31
INVTR12807	Chr03_hap1	24027577	45	27	24028224	44	27	Chr01_hap2	38118328	37	19	38118976	37	19
INVTR12808	Chr03_hap1	24042827	42	19	24043086	44	19	Chr14_hap2	10953505	54	31	10953764	54	31
INVTR12809	Chr03_hap1	24044499	44	20	24045051	43	20	Chr09_hap2	6052071	38	19	6052624	38	19
TRANS12810	Chr03_hap1	24109141	49	28	24110635	51	30	Chr19_hap2	10771531	46	26	10773028	49	28
INVTR12811	Chr03_hap1	24150696	42	27	24152255	40	26	Chr12_hap2	4720455	38	22	4722016	39	22
TRANS12812	Chr03_hap1	24152757	43	26	24153832	46	30	Chr18_hap2	753836	52	33	754915	55	34
INVTR12813	Chr03_hap1	24153828	46	30	24155540	44	27	Chr11_hap2	12847023	42	24	12848734	43	23
TRANS12815	Chr03_hap1	24261188	51	33	24262013	53	34	Chr18_hap2	7535604	47	23	7536431	45	22
TRANS12816	Chr03_hap1	24291503	39	20	24292083	39	20	Chr01_hap2	27302186	50	31	27302767	50	30
TRANS12818	Chr03_hap1	24403407	43	22	24408437	43	20	Chr07_hap2	12044437	57	35	12049441	59	37
TRANS12819	Chr03_hap1	24492216	40	22	24494644	40	21	Chr01_hap2	4714167	53	25	4716614	52	25
TRANS12820	Chr03_hap1	24501989	37	23	24503478	38	23	Chr06_hap2	12734371	40	21	12735868	43	22
TRANS12821	Chr03_hap1	24510225	41	24	24513290	45	23	Chr01_hap2	10154116	34	19	10157163	27	14
INVTR12822	Chr03_hap1	24601382	28	15	24602210	27	14	Chr10_hap2	5809209	43	31	5810038	43	30
TRANS12823	Chr04_hap1	56174	37	20	56801	37	20	Chr01_hap2	29957092	34	21	29957716	37	23
INVTR12824	Chr04_hap1	219771	36	20	220943	38	20	Chr01_hap2	26925250	46	24	26926412	45	23
INVTR12825	Chr04_hap1	390763	49	27	392889	49	28	Chr11_hap2	15271143	42	21	15273287	44	24
TRANS8994	Chr04_hap1	393127	49	28	394369	49	29	Chr04_hap2	416963	38	18	418193	34	17
TRANS8995	Chr04_hap1	394515	49	29	395570	50	29	Chr04_hap2	6175143	56	34	6176194	56	35
TRANS8996	Chr04_hap1	397626	50	29	398172	46	29	Chr04_hap2	418321	34	17	418865	35	17
TRANS8997	Chr04_hap1	411297	41	26	413589	51	30	Chr04_hap2	393051	45	24	395345	42	25
INVTR12826	Chr04_hap1	415054	52	31	416068	51	31	Chr16_hap2	14419678	35	23	14420691	35	22
TRANS12827	Chr04_hap1	542865	46	25	542968	47	25	Chr09_hap2	9994220	49	28	9994323	49	28
TRANS12828	Chr04_hap1	1251449	43	13	1251875	43	14	Chr01_hap2	14707721	21	11	14708144	22	12
TRANS8998	Chr04_hap1	1265119	35	14	1265965	34	14	Chr04_hap2	1293694	43	25	1294517	45	27
INVTR12829	Chr04_hap1	1290229	48	24	1290443	48	25	Chr01_hap2	45807057	37	22	45807272	37	22
TRANS8999	Chr04_hap1	1327281	48	31	1327748	50	32	Chr04_hap2	1356392	37	17	1356863	38	17
TRANS12830	Chr04_hap1	1442675	45	28	1443139	45	28	Chr05_hap2	417077	45	22	417538	45	22
TRANS9000	Chr04_hap1	1464257	39	18	1464441	39	18	Chr04_hap2	1486723	41	23	1486906	41	23
TRANS12831	Chr04_hap1	1499404	59	26	1499791	60	28	Chr02_hap2	22362692	38	20	22363080	37	20
INVTR10257	Chr04_hap1	1835168	41	27	1835539	41	27	Chr04_hap2	13124250	47	27	13124621	46	27
TRANS12833	Chr04_hap1	2380793	45	26	2382442	47	27	Chr09_hap2	9714875	37	20	9716522	36	20
TRANS12834	Chr04_hap1	2419575	42	25	2419871	42	25	Chr14_hap2	15843954	41	20	15844248	41	20
TRANS12835	Chr04_hap1	2420781	42	25	2421348	42	25	Chr02_hap2	16902398	42	30	16902969	43	31
TRANS12836	Chr04_hap1	2422578	41	25	2423701	42	25	Chr01_hap2	25724708	46	26	25725849	43	24
INVTR12837	Chr04_hap1	2436861	40	26	2440529	37	22	Chr01_hap2	34262519	47	21	34266173	46	20
INVTR12838	Chr04_hap1	2446162	39	22	2446733	36	21	Chr17_hap2	6276135	50	28	6276709	48	28
TRANS12839	Chr04_hap1	2447753	39	22	2448205	39	22	Chr13_hap2	201687	32	14	202138	31	15
INVTR12840	Chr04_hap1	2882718	44	17	2882865	44	17	Chr19_hap2	1758917	44	24	1759064	44	24
TRANS12841	Chr04_hap1	3008998	45	23	3009618	43	22	Chr16_hap2	11021206	34	18	11021822	34	18
TRANS12842	Chr04_hap1	3034040	40	20	3036553	44	21	Chr11_hap2	2411636	39	18	2414151	37	14
INVTR12843	Chr04_hap1	3168674	46	27	3171127	44	25	Chr18_hap2	14146284	41	19	14148729	36	17
TRANS9001	Chr04_hap1	3178111	54	27	3180324	56	27	Chr04_hap2	3138231	40	20	3140579	39	19
TRANS9002	Chr04_hap1	3182822	50	23	3183531	48	23	Chr04_hap2	3144082	44	24	3144787	44	24
TRANS9003	Chr04_hap1	3184125	49	23	3185371	51	23	Chr04_hap2	3234028	45	30	3235285	44	30
INVTR12844	Chr04_hap1	3189053	44	20	3191161	41	19	Chr08_hap2	4605339	43	24	4607441	50	28
TRANS12846	Chr04_hap1	3193652	46	24	3197759	53	27	Chr14_hap2	22061941	79	46	22066030	67	42
TRANS12847	Chr04_hap1	3204204	45	24	3204392	45	24	Chr03_hap2	19126552	42	25	19126742	41	25
INVTR12848	Chr04_hap1	3205745	46	25	3205976	47	26	Chr11_hap2	2418097	28	10	2418327	27	10
INVTR12849	Chr04_hap1	3215691	48	31	3217121	43	28	Chr10_hap2	901498	38	26	902938	39	26
TRANS12850	Chr04_hap1	3266411	164	104	3267134	163	103	Chr03_hap2	5022241	47	29	5022964	45	28
TRANS12851	Chr04_hap1	3267134	163	103	3272510	167	105	Chr12_hap2	1998359	40	27	2003735	51	34
TRANS9004	Chr04_hap1	3384383	50	27	3385875	54	30	Chr04_hap2	3233160	45	31	3234655	44	30
INVTR12852	Chr04_hap1	3572489	58	42	3573675	59	43	Chr14_hap2	6144289	36	16	6145515	38	19
TRANS9005	Chr04_hap1	3886478	51	30	3887791	50	27	Chr04_hap2	14717245	49	29	14718560	49	28
INVTR12853	Chr04_hap1	4108980	40	24	4110441	39	23	Chr07_hap2	5414225	39	21	5415689	36	21
TRANS12854	Chr04_hap1	4109798	39	22	4113146	34	23	Chr02_hap2	16487847	42	27	16491202	45	28
TRANS9006	Chr04_hap1	4115131	37	22	4119521	42	23	Chr04_hap2	4023477	55	28	4027530	53	28
INVTR12856	Chr04_hap1	4129024	49	23	4129892	50	22	Chr10_hap2	2560964	32	20	2561845	31	18
TRANS9007	Chr04_hap1	4152477	38	22	4154671	41	21	Chr04_hap2	4027552	53	28	4029730	55	32
TRANS9008	Chr04_hap1	4253051	53	27	4254391	54	29	Chr04_hap2	6521729	44	28	6523087	45	28
INVTR12858	Chr04_hap1	4279874	39	28	4280527	39	27	Chr11_hap2	15250692	51	32	15251349	53	33
INVTR12859	Chr04_hap1	4281273	39	27	4282112	40	28	Chr01_hap2	45984580	29	14	45985425	34	16
TRANS12860	Chr04_hap1	4284842	43	28	4288560	54	33	Chr13_hap2	16297686	31	16	16301396	34	18
TRANS9009	Chr04_hap1	4289339	51	30	4289790	54	32	Chr04_hap2	4346796	55	28	4347242	54	28
TRANS12861	Chr04_hap1	4297962	49	34	4299250	48	35	Chr02_hap2	18617790	34	17	18619067	34	16
TRANS12862	Chr04_hap1	4313294	53	35	4313408	53	35	Chr15_hap2	10118623	55	29	10118737	55	29
INVTR12863	Chr04_hap1	4321336	51	29	4321958	51	29	Chr16_hap2	6870489	54	28	6871110	53	28
TRANS9010	Chr04_hap1	4322632	51	29	4323634	51	27	Chr04_hap2	4279559	28	16	4280565	28	15
INVTR10258	Chr04_hap1	4340215	92	42	4345459	90	44	Chr04_hap2	20592030	52	29	20597291	45	22
TRANS12865	Chr04_hap1	4366007	93	45	4371384	101	42	Chr08_hap2	15689694	43	30	15695071	43	28
INVTR12866	Chr04_hap1	4461731	51	31	4462145	50	30	Chr01_hap2	2265301	31	14	2265717	30	13
TRANS12867	Chr04_hap1	4462778	50	30	4464103	49	28	Chr01_hap2	4001321	34	23	4002625	34	22
INVTR12868	Chr04_hap1	4863883	52	36	4864393	51	35	Chr15_hap2	13468926	37	23	13469421	37	23
INVTR12870	Chr04_hap1	4991881	46	27	4993312	45	26	Chr17_hap2	254429	40	24	255896	39	24
TRANS9011	Chr04_hap1	5039538	41	19	5039908	37	18	Chr04_hap2	4963832	40	13	4964196	41	13
TRANS12871	Chr04_hap1	5260485	31	17	5261080	30	16	Chr07_hap2	6795162	37	27	6795763	35	25
INVTR12872	Chr04_hap1	5510738	50	26	5511612	51	27	Chr11_hap2	918698	41	22	919554	42	23
TRANS12873	Chr04_hap1	5557063	35	19	5557446	36	20	Chr10_hap2	948958	42	23	949342	42	23
INVTR12874	Chr04_hap1	5643174	55	37	5643382	54	36	Chr08_hap2	2899300	91	54	2899507	91	54
INVTR12875	Chr04_hap1	5867423	43	19	5867626	43	19	Chr07_hap2	9831041	42	21	9831248	42	21
TRANS12877	Chr04_hap1	6056033	46	27	6056167	46	26	Chr01_hap2	17848913	39	20	17849046	40	20
INVTR12878	Chr04_hap1	6140306	48	22	6145372	48	21	Chr01_hap2	25675713	43	23	25680743	39	24
TRANS12879	Chr04_hap1	6189180	40	18	6194540	38	19	Chr17_hap2	527721	46	24	533080	42	20
TRANS12880	Chr04_hap1	6205581	37	15	6208986	46	15	Chr02_hap2	16145686	48	26	16149092	46	27
INVTR12881	Chr04_hap1	6272816	31	21	6274887	31	21	Chr03_hap2	12564554	29	16	12566602	26	16
INVTR12882	Chr04_hap1	6274735	32	22	6275565	31	21	Chr13_hap2	15239347	37	21	15240199	36	21
TRANS12883	Chr04_hap1	6586700	42	26	6587128	40	25	Chr02_hap2	24322595	46	24	24323028	48	25
TRANS12884	Chr04_hap1	6588600	39	24	6589244	42	25	Chr10_hap2	993116	43	19	993760	44	20
TRANS9012	Chr04_hap1	6643310	59	31	6644044	58	31	Chr04_hap2	6635040	38	19	6635762	39	19
TRANS9013	Chr04_hap1	6649524	46	25	6652303	38	23	Chr04_hap2	6620207	49	23	6622863	49	21
[truncated: 19,346 more rows]

## Sheet: Supplemental Dataset S2
Supplemental Dataset S2. Identification of alleles between two subgenomes.
Allele ID	Maternal allele	Paternal allele
Pde_AB000001	Pde01A045770	Pde01B044420
Pde_AB000002	Pde01A045750	Pde01B044410
Pde_AB000003	Pde01A045730	Pde01B044380
Pde_AB000004	Pde01A045720	Pde01B044370
Pde_AB000005	Pde01A045710	Pde01B044360
Pde_AB000006	Pde01A045700	Pde01B044350
Pde_AB000007	Pde01A045690	Pde01B044340
Pde_AB000008	Pde01A045680	Pde01B044330
Pde_AB000009	Pde01A045670	Pde01B044320
Pde_AB000010	Pde01A045650	Pde01B044310
Pde_AB000011	Pde01A045640	Pde01B044300
Pde_AB000012	Pde01A045630	Pde01B044290
Pde_AB000013	Pde01A045620	Pde01B044280
Pde_AB000014	Pde01A045610	Pde01B044270
Pde_AB000015	Pde01A045600	Pde01B044260
Pde_AB000016	Pde01A045580	Pde01B044250
Pde_AB000017	Pde01A045570	Pde01B044240
Pde_AB000018	Pde01A045560	Pde01B044220
Pde_AB000019	Pde01A045550	Pde01B044210
Pde_AB000020	Pde01A045510	Pde01B044200
Pde_AB000021	Pde01A045500	Pde01B044190
Pde_AB000022	Pde01A045490	Pde01B044180
Pde_AB000023	Pde01A045480	Pde01B044170
Pde_AB000024	Pde01A045470	Pde01B044150
Pde_AB000025	Pde01A045460	Pde01B044140
Pde_AB000026	Pde01A045450	Pde01B044130
Pde_AB000027	Pde01A045440	Pde01B044110
Pde_AB000028	Pde01A045420	Pde01B044090
Pde_AB000029	Pde01A045410	Pde01B044080
Pde_AB000030	Pde01A045390	Pde01B044070
Pde_AB000031	Pde01A045370	Pde01B044050
Pde_AB000032	Pde01A045360	Pde01B044040
Pde_AB000033	Pde01A045340	Pde01B044020
Pde_AB000034	Pde01A045330	Pde01B044010
Pde_AB000035	Pde01A045320	Pde01B044000
Pde_AB000036	Pde01A045290	Pde01B043930
Pde_AB000037	Pde01A045280	Pde01B043920
Pde_AB000038	Pde01A045270	Pde01B043910
Pde_AB000039	Pde01A045250	Pde01B043870
Pde_AB000040	Pde01A045240	Pde01B043860
Pde_AB000041	Pde01A045230	Pde01B043850
Pde_AB000042	Pde01A045220	Pde01B043840
Pde_AB000043	Pde01A045210	Pde01B043830
Pde_AB000044	Pde01A045190	Pde01B043820
Pde_AB000045	Pde01A045180	Pde01B043810
Pde_AB000046	Pde01A045160	Pde01B043800
Pde_AB000047	Pde01A045140	Pde01B043780
Pde_AB000048	Pde01A045120	Pde01B043760
Pde_AB000049	Pde01A045110	Pde01B043750
Pde_AB000050	Pde01A045080	Pde01B043730
Pde_AB000051	Pde01A045070	Pde01B043720
Pde_AB000052	Pde01A045060	Pde01B043710
Pde_AB000053	Pde01A045040	Pde01B043700
Pde_AB000054	Pde01A045020	Pde01B043690
Pde_AB000055	Pde01A045010	Pde01B043680
Pde_AB000056	Pde01A045000	Pde01B043670
Pde_AB000057	Pde01A044990	Pde01B043660
Pde_AB000058	Pde01A044970	Pde01B043640
Pde_AB000059	Pde01A044960	Pde01B043620
Pde_AB000060	Pde01A044950	Pde01B043610
Pde_AB000061	Pde01A044940	Pde01B043600
Pde_AB000062	Pde01A044930	Pde01B043590
Pde_AB000063	Pde01A044910	Pde01B043570
Pde_AB000064	Pde01A044900	Pde01B043560
Pde_AB000065	Pde01A044890	Pde01B043550
Pde_AB000066	Pde01A044880	Pde01B043540
Pde_AB000067	Pde01A044860	Pde01B043510
Pde_AB000068	Pde01A044850	Pde01B043500
Pde_AB000069	Pde01A044840	Pde01B043490
Pde_AB000070	Pde01A044820	Pde01B043460
Pde_AB000071	Pde01A044810	Pde01B043450
Pde_AB000072	Pde01A044770	Pde01B043420
Pde_AB000073	Pde01A044760	Pde01B043400
Pde_AB000074	Pde01A044740	Pde01B043380
Pde_AB000075	Pde01A044730	Pde01B043370
Pde_AB000076	Pde01A044710	Pde01B043360
Pde_AB000077	Pde01A044690	Pde01B043340
Pde_AB000078	Pde01A044680	Pde01B043330
Pde_AB000079	Pde01A044640	Pde01B043310
Pde_AB000080	Pde01A044620	Pde01B043290
Pde_AB000081	Pde01A044610	Pde01B043280
Pde_AB000082	Pde01A044600	Pde01B043270
Pde_AB000083	Pde01A044590	Pde01B043260
Pde_AB000084	Pde01A044570	Pde01B043240
Pde_AB000085	Pde01A044560	Pde01B043230
Pde_AB000086	Pde01A044550	Pde01B043220
Pde_AB000087	Pde01A044540	Pde01B043210
Pde_AB000088	Pde01A044530	Pde01B043190
Pde_AB000089	Pde01A044510	Pde01B043180
Pde_AB000090	Pde01A044480	Pde01B043150
Pde_AB000091	Pde01A044470	Pde01B043140
Pde_AB000092	Pde01A044450	Pde01B043120
Pde_AB000093	Pde01A044430	Pde01B043110
Pde_AB000094	Pde01A044420	Pde01B043080
Pde_AB000095	Pde01A044410	Pde01B043070
Pde_AB000096	Pde01A044390	Pde01B043060
Pde_AB000097	Pde01A044380	Pde01B043050
Pde_AB000098	Pde01A044370	Pde01B043040
Pde_AB000099	Pde01A044340	Pde01B043010
Pde_AB000100	Pde01A044320	Pde01B043000
Pde_AB000101	Pde01A044270	Pde01B042970
Pde_AB000102	Pde01A044260	Pde01B042960
Pde_AB000103	Pde01A044240	Pde01B042940
Pde_AB000104	Pde01A044230	Pde01B042930
Pde_AB000105	Pde01A044210	Pde01B042920
Pde_AB000106	Pde01A044190	Pde01B042910
Pde_AB000107	Pde01A044180	Pde01B042900
Pde_AB000108	Pde01A044160	Pde01B042880
Pde_AB000109	Pde01A044130	Pde01B042860
Pde_AB000110	Pde01A044120	Pde01B042830
Pde_AB000111	Pde01A044110	Pde01B042810
Pde_AB000112	Pde01A044100	Pde01B042800
Pde_AB000113	Pde01A044080	Pde01B042790
Pde_AB000114	Pde01A044060	Pde01B042760
Pde_AB000115	Pde01A044000	Pde01B042740
Pde_AB000116	Pde01A043990	Pde01B042730
Pde_AB000117	Pde01A043980	Pde01B042720
Pde_AB000118	Pde01A043960	Pde01B042700
Pde_AB000119	Pde01A043950	Pde01B042690
Pde_AB000120	Pde01A043940	Pde01B042680
Pde_AB000121	Pde01A043930	Pde01B042670
Pde_AB000122	Pde01A043910	Pde01B042660
Pde_AB000123	Pde01A043900	Pde01B042650
Pde_AB000124	Pde01A043880	Pde01B042640
Pde_AB000125	Pde01A043870	Pde01B042630
Pde_AB000126	Pde01A043860	Pde01B042620
Pde_AB000127	Pde01A043850	Pde01B042610
Pde_AB000128	Pde01A043840	Pde01B042600
Pde_AB000129	Pde01A043820	Pde01B042590
Pde_AB000130	Pde01A043810	Pde01B042580
Pde_AB000131	Pde01A043790	Pde01B042570
Pde_AB000132	Pde01A043720	Pde01B042540
Pde_AB000133	Pde01A043710	Pde01B042520
Pde_AB000134	Pde01A043690	Pde01B042510
Pde_AB000135	Pde01A043680	Pde01B042500
Pde_AB000136	Pde01A043670	Pde01B042490
Pde_AB000137	Pde01A043660	Pde01B042480
Pde_AB000138	Pde01A043640	Pde01B042470
Pde_AB000139	Pde01A043630	Pde01B042460
Pde_AB000140	Pde01A043620	Pde01B042450
Pde_AB000141	Pde01A043610	Pde01B042440
Pde_AB000142	Pde01A043600	Pde01B042430
Pde_AB000143	Pde01A043560	Pde01B042390
Pde_AB000144	Pde01A043540	Pde01B042370
Pde_AB000145	Pde01A043530	Pde01B042360
Pde_AB000146	Pde01A043520	Pde01B042350
Pde_AB000147	Pde01A043510	Pde01B042340
Pde_AB000148	Pde01A043490	Pde01B042320
Pde_AB000149	Pde01A043470	Pde01B042300
Pde_AB000150	Pde01A043440	Pde01B042260
Pde_AB000151	Pde01A043430	Pde01B042250
Pde_AB000152	Pde01A043420	Pde01B042220
Pde_AB000153	Pde01A043410	Pde01B042210
Pde_AB000154	Pde01A043390	Pde01B042200
Pde_AB000155	Pde01A043380	Pde01B042190
Pde_AB000156	Pde01A043370	Pde01B042180
Pde_AB000157	Pde01A043360	Pde01B042170
Pde_AB000158	Pde01A043350	Pde01B042160
Pde_AB000159	Pde01A043340	Pde01B042150
Pde_AB000160	Pde01A043330	Pde01B042140
Pde_AB000161	Pde01A043310	Pde01B042110
Pde_AB000162	Pde01A043300	Pde01B042100
Pde_AB000163	Pde01A043290	Pde01B042090
Pde_AB000164	Pde01A043280	Pde01B042080
Pde_AB000165	Pde01A043270	Pde01B042070
Pde_AB000166	Pde01A043260	Pde01B042060
Pde_AB000167	Pde01A043250	Pde01B042050
Pde_AB000168	Pde01A043240	Pde01B042040
Pde_AB000169	Pde01A043220	Pde01B042030
Pde_AB000170	Pde01A043200	Pde01B042010
Pde_AB000171	Pde01A043190	Pde01B042000
Pde_AB000172	Pde01A043180	Pde01B041990
Pde_AB000173	Pde01A043170	Pde01B041980
Pde_AB000174	Pde01A043160	Pde01B041970
Pde_AB000175	Pde01A043150	Pde01B041960
Pde_AB000176	Pde01A043140	Pde01B041930
Pde_AB000177	Pde01A043130	Pde01B041920
Pde_AB000178	Pde01A043120	Pde01B041910
Pde_AB000179	Pde01A043070	Pde01B041880
Pde_AB000180	Pde01A043060	Pde01B041870
Pde_AB000181	Pde01A043050	Pde01B041860
Pde_AB000182	Pde01A043030	Pde01B041820
Pde_AB000183	Pde01A043020	Pde01B041810
Pde_AB000184	Pde01A043010	Pde01B041800
Pde_AB000185	Pde01A043000	Pde01B041790
Pde_AB000186	Pde01A042990	Pde01B041780
Pde_AB000187	Pde01A042970	Pde01B041770
Pde_AB000188	Pde01A042960	Pde01B041760
Pde_AB000189	Pde01A042930	Pde01B041750
Pde_AB000190	Pde01A042910	Pde01B041740
Pde_AB000191	Pde01A042900	Pde01B041720
Pde_AB000192	Pde01A042890	Pde01B041710
Pde_AB000193	Pde01A042880	Pde01B041700
Pde_AB000194	Pde01A042850	Pde01B041690
Pde_AB000195	Pde01A042840	Pde01B041680
Pde_AB000196	Pde01A042830	Pde01B041650
Pde_AB000197	Pde01A042820	Pde01B041640
Pde_AB000198	Pde01A042790	Pde01B041620
Pde_AB000199	Pde01A042780	Pde01B041610
Pde_AB000200	Pde01A042760	Pde01B041600
Pde_AB000201	Pde01A042740	Pde01B041580
Pde_AB000202	Pde01A042730	Pde01B041570
Pde_AB000203	Pde01A042700	Pde01B041550
Pde_AB000204	Pde01A042690	Pde01B041530
Pde_AB000205	Pde01A042670	Pde01B041520
Pde_AB000206	Pde01A042650	Pde01B041510
Pde_AB000207	Pde01A042640	Pde01B041490
Pde_AB000208	Pde01A042630	Pde01B041480
Pde_AB000209	Pde01A042620	Pde01B041470
Pde_AB000210	Pde01A042550	Pde01B041440
Pde_AB000211	Pde01A042540	Pde01B041430
Pde_AB000212	Pde01A042530	Pde01B041420
Pde_AB000213	Pde01A042520	Pde01B041410
Pde_AB000214	Pde01A042510	Pde01B041400
Pde_AB000215	Pde01A042500	Pde01B041390
Pde_AB000216	Pde01A042490	Pde01B041380
Pde_AB000217	Pde01A042470	Pde01B041360
Pde_AB000218	Pde01A042440	Pde01B041340
Pde_AB000219	Pde01A042430	Pde01B041330
Pde_AB000220	Pde01A042420	Pde01B041320
Pde_AB000221	Pde01A042410	Pde01B041310
Pde_AB000222	Pde01A042400	Pde01B041300
Pde_AB000223	Pde01A042390	Pde01B041290
Pde_AB000224	Pde01A042370	Pde01B041270
Pde_AB000225	Pde01A042360	Pde01B041260
Pde_AB000226	Pde01A042340	Pde01B041230
Pde_AB000227	Pde01A042330	Pde01B041220
Pde_AB000228	Pde01A042320	Pde01B041210
Pde_AB000229	Pde01A042300	Pde01B041190
Pde_AB000230	Pde01A042280	Pde01B041180
Pde_AB000231	Pde01A042270	Pde01B041160
Pde_AB000232	Pde01A042260	Pde01B041150
Pde_AB000233	Pde01A042240	Pde01B041140
Pde_AB000234	Pde01A042230	Pde01B041120
Pde_AB000235	Pde01A042210	Pde01B041100
Pde_AB000236	Pde01A042200	Pde01B041090
Pde_AB000237	Pde01A042190	Pde01B041080
Pde_AB000238	Pde01A042180	Pde01B041070
Pde_AB000239	Pde01A042130	Pde01B041060
Pde_AB000240	Pde01A042110	Pde01B041040
Pde_AB000241	Pde01A042050	Pde01B041010
Pde_AB000242	Pde01A042040	Pde01B041000
Pde_AB000243	Pde01A042020	Pde01B040980
Pde_AB000244	Pde01A042010	Pde01B040970
Pde_AB000245	Pde01A042000	Pde01B040960
Pde_AB000246	Pde01A041980	Pde01B040940
Pde_AB000247	Pde01A041970	Pde01B040930
Pde_AB000248	Pde01A041960	Pde01B040920
Pde_AB000249	Pde01A041950	Pde01B040900
Pde_AB000250	Pde01A041940	Pde01B040880
Pde_AB000251	Pde01A041920	Pde01B040870
Pde_AB000252	Pde01A041910	Pde01B040860
Pde_AB000253	Pde01A041890	Pde01B040840
Pde_AB000254	Pde01A041880	Pde01B040830
Pde_AB000255	Pde01A041870	Pde01B040820
Pde_AB000256	Pde01A041860	Pde01B040810
Pde_AB000257	Pde01A041850	Pde01B040800
Pde_AB000258	Pde01A041840	Pde01B040790
Pde_AB000259	Pde01A041830	Pde01B040780
Pde_AB000260	Pde01A041820	Pde01B040770
Pde_AB000261	Pde01A041810	Pde01B040650
Pde_AB000262	Pde01A041720	Pde01B040360
Pde_AB000263	Pde01A041710	Pde01B040350
Pde_AB000264	Pde01A041700	Pde01B040340
Pde_AB000265	Pde01A041690	Pde01B040330
Pde_AB000266	Pde01A041670	Pde01B040310
Pde_AB000267	Pde01A041660	Pde01B040300
Pde_AB000268	Pde01A041650	Pde01B040290
Pde_AB000269	Pde01A041630	Pde01B040280
Pde_AB000270	Pde01A041610	Pde01B040240
Pde_AB000271	Pde01A041600	Pde01B040230
Pde_AB000272	Pde01A041590	Pde01B040220
Pde_AB000273	Pde01A041580	Pde01B040210
Pde_AB000274	Pde01A041570	Pde01B040200
Pde_AB000275	Pde01A041560	Pde01B040190
Pde_AB000276	Pde01A041550	Pde01B040180
Pde_AB000277	Pde01A041530	Pde01B040150
Pde_AB000278	Pde01A041520	Pde01B040140
Pde_AB000279	Pde01A041510	Pde01B040130
Pde_AB000280	Pde01A041500	Pde01B040120
Pde_AB000281	Pde01A041490	Pde01B040110
Pde_AB000282	Pde01A041470	Pde01B040090
Pde_AB000283	Pde01A041460	Pde01B040080
Pde_AB000284	Pde01A041450	Pde01B040070
Pde_AB000285	Pde01A041410	Pde01B040050
Pde_AB000286	Pde01A041400	Pde01B040040
Pde_AB000287	Pde01A041150	Pde01B040010
Pde_AB000288	Pde01A041140	Pde01B039960
Pde_AB000289	Pde01A041130	Pde01B039950
Pde_AB000290	Pde01A041120	Pde01B039940
Pde_AB000291	Pde01A041110	Pde01B039930
Pde_AB000292	Pde01A041100	Pde01B039920
Pde_AB000293	Pde01A041090	Pde01B039910
Pde_AB000294	Pde01A041080	Pde01B039900
Pde_AB000295	Pde01A041070	Pde01B039890
Pde_AB000296	Pde01A041060	Pde01B039880
Pde_AB000297	Pde01A041050	Pde01B039870
Pde_AB000298	Pde01A041040	Pde01B039860
Pde_AB000299	Pde01A041010	Pde01B039840
Pde_AB000300	Pde01A041000	Pde01B039830
Pde_AB000301	Pde01A040980	Pde01B039820
Pde_AB000302	Pde01A040960	Pde01B039790
Pde_AB000303	Pde01A040950	Pde01B039730
Pde_AB000304	Pde01A040940	Pde01B039760
Pde_AB000305	Pde01A040900	Pde01B039690
Pde_AB000306	Pde01A040890	Pde01B039680
Pde_AB000307	Pde01A040880	Pde01B039670
Pde_AB000308	Pde01A040870	Pde01B039640
Pde_AB000309	Pde01A040860	Pde01B039630
Pde_AB000310	Pde01A040840	Pde01B039620
Pde_AB000311	Pde01A040830	Pde01B039610
Pde_AB000312	Pde01A040820	Pde01B039580
Pde_AB000313	Pde01A040810	Pde01B039570
Pde_AB000314	Pde01A040800	Pde01B039550
Pde_AB000315	Pde01A040780	Pde01B039540
Pde_AB000316	Pde01A040770	Pde01B039530
Pde_AB000317	Pde01A040760	Pde01B039520
Pde_AB000318	Pde01A040740	Pde01B039510
Pde_AB000319	Pde01A040720	Pde01B039500
Pde_AB000320	Pde01A040710	Pde01B039490
Pde_AB000321	Pde01A040700	Pde01B039480
Pde_AB000322	Pde01A040680	Pde01B039460
Pde_AB000323	Pde01A040670	Pde01B039450
Pde_AB000324	Pde01A040640	Pde01B039440
Pde_AB000325	Pde01A040630	Pde01B039430
Pde_AB000326	Pde01A040620	Pde01B039420
Pde_AB000327	Pde01A040610	Pde01B039410
Pde_AB000328	Pde01A040600	Pde01B039400
Pde_AB000329	Pde01A040590	Pde01B039390
Pde_AB000330	Pde01A040580	Pde01B039380
Pde_AB000331	Pde01A040560	Pde01B039360
Pde_AB000332	Pde01A040550	Pde01B039350
Pde_AB000333	Pde01A040540	Pde01B039330
Pde_AB000334	Pde01A040530	Pde01B039310
Pde_AB000335	Pde01A040520	Pde01B039300
Pde_AB000336	Pde01A040510	Pde01B039290
Pde_AB000337	Pde01A040500	Pde01B039280
Pde_AB000338	Pde01A040490	Pde01B039260
Pde_AB000339	Pde01A040480	Pde01B039250
Pde_AB000340	Pde01A040460	Pde01B039230
Pde_AB000341	Pde01A040450	Pde01B039220
Pde_AB000342	Pde01A040430	Pde01B039200
Pde_AB000343	Pde01A040420	Pde01B039190
Pde_AB000344	Pde01A040410	Pde01B039180
Pde_AB000345	Pde01A040390	Pde01B039160
Pde_AB000346	Pde01A040360	Pde01B039140
Pde_AB000347	Pde01A040350	Pde01B039120
Pde_AB000348	Pde01A040340	Pde01B039110
Pde_AB000349	Pde01A040330	Pde01B039100
Pde_AB000350	Pde01A040320	Pde01B039090
Pde_AB000351	Pde01A040310	Pde01B039080
Pde_AB000352	Pde01A040280	Pde01B039060
Pde_AB000353	Pde01A040270	Pde01B039040
Pde_AB000354	Pde01A040260	Pde01B039030
Pde_AB000355	Pde01A040250	Pde01B039020
Pde_AB000356	Pde01A040240	Pde01B039000
Pde_AB000357	Pde01A040230	Pde01B038980
Pde_AB000358	Pde01A040220	Pde01B038970
Pde_AB000359	Pde01A040200	Pde01B038960
Pde_AB000360	Pde01A040190	Pde01B038950
Pde_AB000361	Pde01A040180	Pde01B038940
Pde_AB000362	Pde01A040170	Pde01B038930
Pde_AB000363	Pde01A040160	Pde01B038920
Pde_AB000364	Pde01A040150	Pde01B038910
Pde_AB000365	Pde01A040140	Pde01B038900
Pde_AB000366	Pde01A040130	Pde01B038870
Pde_AB000367	Pde01A040110	Pde01B038850
Pde_AB000368	Pde01A040100	Pde01B038830
Pde_AB000369	Pde01A040060	Pde01B038810
Pde_AB000370	Pde01A040050	Pde01B038800
Pde_AB000371	Pde01A040040	Pde01B038790
Pde_AB000372	Pde01A040020	Pde01B038780
Pde_AB000373	Pde01A040010	Pde01B038770
Pde_AB000374	Pde01A039990	Pde01B038750
Pde_AB000375	Pde01A039980	Pde01B038740
Pde_AB000376	Pde01A039940	Pde01B038710
Pde_AB000377	Pde01A039930	Pde01B038690
Pde_AB000378	Pde01A039920	Pde01B038680
Pde_AB000379	Pde01A039900	Pde01B038660
Pde_AB000380	Pde01A039890	Pde01B038650
Pde_AB000381	Pde01A039870	Pde01B038640
Pde_AB000382	Pde01A039850	Pde01B038620
Pde_AB000383	Pde01A039840	Pde01B038610
Pde_AB000384	Pde01A039830	Pde01B038600
Pde_AB000385	Pde01A039810	Pde01B038580
Pde_AB000386	Pde01A039800	Pde01B038570
Pde_AB000387	Pde01A039770	Pde01B038550
Pde_AB000388	Pde01A039760	Pde01B038540
Pde_AB000389	Pde01A039740	Pde01B038530
Pde_AB000390	Pde01A039720	Pde01B038520
Pde_AB000391	Pde01A039710	Pde01B038510
Pde_AB000392	Pde01A039700	Pde01B038500
Pde_AB000393	Pde01A039690	Pde01B038490
Pde_AB000394	Pde01A039680	Pde01B038480
Pde_AB000395	Pde01A039670	Pde01B038470
Pde_AB000396	Pde01A039660	Pde01B038460
Pde_AB000397	Pde01A039640	Pde01B038450
Pde_AB000398	Pde01A039610	Pde01B038430
Pde_AB000399	Pde01A039600	Pde01B038420
Pde_AB000400	Pde01A039590	Pde01B038410
Pde_AB000401	Pde01A039580	Pde01B038400
Pde_AB000402	Pde01A039560	Pde01B038380
Pde_AB000403	Pde01A039550	Pde01B038370
Pde_AB000404	Pde01A039520	Pde01B038350
Pde_AB000405	Pde01A039510	Pde01B038340
Pde_AB000406	Pde01A039500	Pde01B038330
Pde_AB000407	Pde01A039490	Pde01B038320
Pde_AB000408	Pde01A039470	Pde01B038310
Pde_AB000409	Pde01A039460	Pde01B038300
Pde_AB000410	Pde01A039440	Pde01B038290
Pde_AB000411	Pde01A039420	Pde01B038280
Pde_AB000412	Pde01A039410	Pde01B038270
Pde_AB000413	Pde01A039370	Pde01B038240
Pde_AB000414	Pde01A039360	Pde01B038230
Pde_AB000415	Pde01A039350	Pde01B038220
Pde_AB000416	Pde01A039340	Pde01B038210
Pde_AB000417	Pde01A039330	Pde01B038200
Pde_AB000418	Pde01A039320	Pde01B038190
Pde_AB000419	Pde01A039310	Pde01B038180
Pde_AB000420	Pde01A039300	Pde01B038170
Pde_AB000421	Pde01A039290	Pde01B038150
Pde_AB000422	Pde01A039260	Pde01B038130
Pde_AB000423	Pde01A039250	Pde01B038120
Pde_AB000424	Pde01A039240	Pde01B038110
Pde_AB000425	Pde01A039220	Pde01B038090
Pde_AB000426	Pde01A039210	Pde01B038080
Pde_AB000427	Pde01A039200	Pde01B038070
Pde_AB000428	Pde01A039190	Pde01B038060
Pde_AB000429	Pde01A039180	Pde01B038050
Pde_AB000430	Pde01A039170	Pde01B038040
Pde_AB000431	Pde01A039160	Pde01B038030
Pde_AB000432	Pde01A039140	Pde01B038020
Pde_AB000433	Pde01A039120	Pde01B038000
Pde_AB000434	Pde01A039090	Pde01B037990
Pde_AB000435	Pde01A039070	Pde01B037980
Pde_AB000436	Pde01A039060	Pde01B037970
Pde_AB000437	Pde01A039050	Pde01B037960
Pde_AB000438	Pde01A039030	Pde01B037930
Pde_AB000439	Pde01A039010	Pde01B037910
Pde_AB000440	Pde01A039000	Pde01B037900
Pde_AB000441	Pde01A038980	Pde01B037890
Pde_AB000442	Pde01A038970	Pde01B037880
Pde_AB000443	Pde01A038960	Pde01B037870
Pde_AB000444	Pde01A038950	Pde01B037860
Pde_AB000445	Pde01A038940	Pde01B037840
Pde_AB000446	Pde01A038930	Pde01B037830
Pde_AB000447	Pde01A038920	Pde01B037820
Pde_AB000448	Pde01A038910	Pde01B037810
Pde_AB000449	Pde01A038900	Pde01B037780
Pde_AB000450	Pde01A038860	Pde01B037750
Pde_AB000451	Pde01A038850	Pde01B037740
Pde_AB000452	Pde01A038830	Pde01B037720
Pde_AB000453	Pde01A038820	Pde01B037710
Pde_AB000454	Pde01A038810	Pde01B037690
Pde_AB000455	Pde01A038780	Pde01B037660
Pde_AB000456	Pde01A038770	Pde01B037650
Pde_AB000457	Pde01A038760	Pde01B037640
Pde_AB000458	Pde01A038750	Pde01B037630
Pde_AB000459	Pde01A038740	Pde01B037620
Pde_AB000460	Pde01A038720	Pde01B037600
Pde_AB000461	Pde01A038710	Pde01B037590
Pde_AB000462	Pde01A038680	Pde01B037570
Pde_AB000463	Pde01A038670	Pde01B037560
Pde_AB000464	Pde01A038650	Pde01B037530
Pde_AB000465	Pde01A038640	Pde01B037520
Pde_AB000466	Pde01A038620	Pde01B037510
Pde_AB000467	Pde01A038600	Pde01B037490
Pde_AB000468	Pde01A038590	Pde01B037480
Pde_AB000469	Pde01A038570	Pde01B037470
Pde_AB000470	Pde01A038560	Pde01B037460
Pde_AB000471	Pde01A038550	Pde01B037440
Pde_AB000472	Pde01A038540	Pde01B037430
Pde_AB000473	Pde01A038520	Pde01B037390
Pde_AB000474	Pde01A038500	Pde01B037380
Pde_AB000475	Pde01A038490	Pde01B037370
Pde_AB000476	Pde01A038480	Pde01B037360
Pde_AB000477	Pde01A038470	Pde01B037350
Pde_AB000478	Pde01A038440	Pde01B037330
Pde_AB000479	Pde01A038420	Pde01B037310
Pde_AB000480	Pde01A038400	Pde01B037290
Pde_AB000481	Pde01A038390	Pde01B037280
Pde_AB000482	Pde01A038380	Pde01B037260
Pde_AB000483	Pde01A038370	Pde01B037250
Pde_AB000484	Pde01A038360	Pde01B037240
Pde_AB000485	Pde01A038350	Pde01B037230
Pde_AB000486	Pde01A038340	Pde01B037210
Pde_AB000487	Pde01A038320	Pde01B037200
Pde_AB000488	Pde01A038310	Pde01B037190
Pde_AB000489	Pde01A038290	Pde01B037180
Pde_AB000490	Pde01A038280	Pde01B037170
Pde_AB000491	Pde01A038270	Pde01B037160
Pde_AB000492	Pde01A038260	Pde01B037140
Pde_AB000493	Pde01A038250	Pde01B037130
Pde_AB000494	Pde01A038240	Pde01B037110
Pde_AB000495	Pde01A038230	Pde01B037100
Pde_AB000496	Pde01A038220	Pde01B037090
Pde_AB000497	Pde01A038210	Pde01B037080
Pde_AB000498	Pde01A038200	Pde01B037070
Pde_AB000499	Pde01A038190	Pde01B037060
Pde_AB000500	Pde01A038180	Pde01B037050
Pde_AB000501	Pde01A038170	Pde01B037040
Pde_AB000502	Pde01A038160	Pde01B037030
Pde_AB000503	Pde01A038150	Pde01B037020
Pde_AB000504	Pde01A038130	Pde01B037000
Pde_AB000505	Pde01A038120	Pde01B036990
Pde_AB000506	Pde01A038110	Pde01B036980
Pde_AB000507	Pde01A038100	Pde01B036970
Pde_AB000508	Pde01A038090	Pde01B036960
Pde_AB000509	Pde01A038080	Pde01B036950
Pde_AB000510	Pde01A038070	Pde01B036940
Pde_AB000511	Pde01A038050	Pde01B036930
Pde_AB000512	Pde01A038040	Pde01B036920
Pde_AB000513	Pde01A038030	Pde01B036900
Pde_AB000514	Pde01A038020	Pde01B036890
Pde_AB000515	Pde01A038010	Pde01B036880
Pde_AB000516	Pde01A038000	Pde01B036870
Pde_AB000517	Pde01A037970	Pde01B036840
Pde_AB000518	Pde01A037960	Pde01B036830
Pde_AB000519	Pde01A037940	Pde01B036820
Pde_AB000520	Pde01A037930	Pde01B036810
Pde_AB000521	Pde01A037920	Pde01B036800
Pde_AB000522	Pde01A037910	Pde01B036790
Pde_AB000523	Pde01A037900	Pde01B036780
Pde_AB000524	Pde01A037880	Pde01B036750
Pde_AB000525	Pde01A037870	Pde01B036740
Pde_AB000526	Pde01A037860	Pde01B036730
Pde_AB000527	Pde01A037840	Pde01B036720
Pde_AB000528	Pde01A037830	Pde01B036710
Pde_AB000529	Pde01A037820	Pde01B036700
Pde_AB000530	Pde01A037790	Pde01B036650
Pde_AB000531	Pde01A037780	Pde01B036630
Pde_AB000532	Pde01A037770	Pde01B036620
Pde_AB000533	Pde01A037750	Pde01B036610
Pde_AB000534	Pde01A037740	Pde01B036600
Pde_AB000535	Pde01A037730	Pde01B036590
Pde_AB000536	Pde01A037720	Pde01B036580
Pde_AB000537	Pde01A037690	Pde01B036550
Pde_AB000538	Pde01A037660	Pde01B036530
Pde_AB000539	Pde01A037650	Pde01B036520
Pde_AB000540	Pde01A037640	Pde01B036500
Pde_AB000541	Pde01A037630	Pde01B036490
Pde_AB000542	Pde01A037620	Pde01B036480
Pde_AB000543	Pde01A037560	Pde01B036440
Pde_AB000544	Pde01A037550	Pde01B036430
Pde_AB000545	Pde01A037540	Pde01B036420
Pde_AB000546	Pde01A037530	Pde01B036410
Pde_AB000547	Pde01A037520	Pde01B036400
Pde_AB000548	Pde01A037510	Pde01B036390
Pde_AB000549	Pde01A037500	Pde01B036380
Pde_AB000550	Pde01A037490	Pde01B036370
Pde_AB000551	Pde01A037470	Pde01B036350
Pde_AB000552	Pde01A037460	Pde01B036340
Pde_AB000553	Pde01A037450	Pde01B036330
Pde_AB000554	Pde01A037430	Pde01B036310
Pde_AB000555	Pde01A037420	Pde01B036300
Pde_AB000556	Pde01A037400	Pde01B036280
Pde_AB000557	Pde01A037390	Pde01B036270
Pde_AB000558	Pde01A037380	Pde01B035650
Pde_AB000559	Pde01A037370	Pde01B035660
Pde_AB000560	Pde01A037350	Pde01B035680
Pde_AB000561	Pde01A037320	Pde01B035690
Pde_AB000562	Pde01A037310	Pde01B035700
Pde_AB000563	Pde01A037300	Pde01B035710
Pde_AB000564	Pde01A037290	Pde01B035720
Pde_AB000565	Pde01A037270	Pde01B035740
Pde_AB000566	Pde01A037250	Pde01B035750
Pde_AB000567	Pde01A037210	Pde01B035790
Pde_AB000568	Pde01A037200	Pde01B035800
Pde_AB000569	Pde01A037190	Pde01B035810
Pde_AB000570	Pde01A037180	Pde01B035820
Pde_AB000571	Pde01A037170	Pde01B035830
Pde_AB000572	Pde01A037140	Pde01B035860
Pde_AB000573	Pde01A037130	Pde01B035890
Pde_AB000574	Pde01A037110	Pde01B035910
Pde_AB000575	Pde01A037100	Pde01B035920
Pde_AB000576	Pde01A037090	Pde01B035930
Pde_AB000577	Pde01A037070	Pde01B035940
Pde_AB000578	Pde01A037050	Pde01B035960
Pde_AB000579	Pde01A037040	Pde01B035970
Pde_AB000580	Pde01A037030	Pde01B035980
Pde_AB000581	Pde01A037020	Pde01B035990
Pde_AB000582	Pde01A036980	Pde01B036010
Pde_AB000583	Pde01A036970	Pde01B036020
Pde_AB000584	Pde01A036960	Pde01B036060
Pde_AB000585	Pde01A036950	Pde01B036070
Pde_AB000586	Pde01A036940	Pde01B036080
Pde_AB000587	Pde01A036930	Pde01B036090
Pde_AB000588	Pde01A036920	Pde01B036100
Pde_AB000589	Pde01A036910	Pde01B036110
Pde_AB000590	Pde01A036900	Pde01B036120
Pde_AB000591	Pde01A036890	Pde01B036130
Pde_AB000592	Pde01A036880	Pde01B036140
Pde_AB000593	Pde01A036870	Pde01B036150
Pde_AB000594	Pde01A036860	Pde01B036160
Pde_AB000595	Pde01A036840	Pde01B036170
Pde_AB000596	Pde01A036830	Pde01B036180
Pde_AB000597	Pde01A036820	Pde01B036200
Pde_AB000598	Pde01A036810	Pde01B036210
Pde_AB000599	Pde01A036800	Pde01B036220
Pde_AB000600	Pde01A036780	Pde01B036230
Pde_AB000601	Pde01A036760	Pde01B036250
Pde_AB000602	Pde01A036740	Pde01B035620
Pde_AB000603	Pde01A036730	Pde01B035600
Pde_AB000604	Pde01A036720	Pde01B035590
Pde_AB000605	Pde01A036710	Pde01B035580
Pde_AB000606	Pde01A036700	Pde01B035570
Pde_AB000607	Pde01A036690	Pde01B035560
Pde_AB000608	Pde01A036670	Pde01B035550
Pde_AB000609	Pde01A036660	Pde01B035540
Pde_AB000610	Pde01A036640	Pde01B035490
Pde_AB000611	Pde01A036630	Pde01B035480
Pde_AB000612	Pde01A036580	Pde01B035440
Pde_AB000613	Pde01A036570	Pde01B035430
Pde_AB000614	Pde01A036560	Pde01B035420
Pde_AB000615	Pde01A036550	Pde01B035410
Pde_AB000616	Pde01A036540	Pde01B035400
Pde_AB000617	Pde01A036510	Pde01B035370
Pde_AB000618	Pde01A036500	Pde01B035360
Pde_AB000619	Pde01A036490	Pde01B035350
Pde_AB000620	Pde01A036480	Pde01B035340
Pde_AB000621	Pde01A036470	Pde01B035310
Pde_AB000622	Pde01A036460	Pde01B035290
Pde_AB000623	Pde01A036450	Pde01B035280
Pde_AB000624	Pde01A036440	Pde01B035270
Pde_AB000625	Pde01A036420	Pde01B035250
Pde_AB000626	Pde01A036410	Pde01B035240
Pde_AB000627	Pde01A036400	Pde01B035230
Pde_AB000628	Pde01A036390	Pde01B035220
Pde_AB000629	Pde01A036380	Pde01B035200
Pde_AB000630	Pde01A036370	Pde01B035190
Pde_AB000631	Pde01A036360	Pde01B035180
Pde_AB000632	Pde01A036350	Pde01B035170
Pde_AB000633	Pde01A036330	Pde01B035160
Pde_AB000634	Pde01A036320	Pde01B035150
Pde_AB000635	Pde01A036310	Pde01B035140
Pde_AB000636	Pde01A036290	Pde01B035120
Pde_AB000637	Pde01A036280	Pde01B035110
Pde_AB000638	Pde01A036260	Pde01B035090
Pde_AB000639	Pde01A036250	Pde01B035080
Pde_AB000640	Pde01A036230	Pde01B035070
Pde_AB000641	Pde01A036220	Pde01B035060
Pde_AB000642	Pde01A036210	Pde01B035040
Pde_AB000643	Pde01A036190	Pde01B035030
Pde_AB000644	Pde01A036180	Pde01B035020
Pde_AB000645	Pde01A036160	Pde01B035010
Pde_AB000646	Pde01A036150	Pde01B035000
Pde_AB000647	Pde01A036140	Pde01B034990
Pde_AB000648	Pde01A036130	Pde01B034980
Pde_AB000649	Pde01A036110	Pde01B034970
Pde_AB000650	Pde01A036100	Pde01B034960
Pde_AB000651	Pde01A036090	Pde01B034950
Pde_AB000652	Pde01A036070	Pde01B034940
Pde_AB000653	Pde01A036060	Pde01B034930
Pde_AB000654	Pde01A036050	Pde01B034920
Pde_AB000655	Pde01A036040	Pde01B034910
Pde_AB000656	Pde01A036020	Pde01B034900
Pde_AB000657	Pde01A036010	Pde01B034870
Pde_AB000658	Pde01A036000	Pde01B034860
Pde_AB000659	Pde01A035990	Pde01B034850
Pde_AB000660	Pde01A035980	Pde01B034840
Pde_AB000661	Pde01A035970	Pde01B034830
Pde_AB000662	Pde01A035950	Pde01B034820
Pde_AB000663	Pde01A035940	Pde01B034800
Pde_AB000664	Pde01A035930	Pde01B034790
Pde_AB000665	Pde01A035920	Pde01B034780
Pde_AB000666	Pde01A035900	Pde01B034750
Pde_AB000667	Pde01A035890	Pde01B034740
Pde_AB000668	Pde01A035870	Pde01B034700
Pde_AB000669	Pde01A035860	Pde01B034690
Pde_AB000670	Pde01A035840	Pde01B034680
Pde_AB000671	Pde01A035830	Pde01B034670
Pde_AB000672	Pde01A035820	Pde01B034650
Pde_AB000673	Pde01A035810	Pde01B034640
Pde_AB000674	Pde01A035800	Pde01B034630
Pde_AB000675	Pde01A035780	Pde01B034610
Pde_AB000676	Pde01A035770	Pde01B034600
Pde_AB000677	Pde01A035760	Pde01B034590
Pde_AB000678	Pde01A035750	Pde01B034580
Pde_AB000679	Pde01A035740	Pde01B034570
Pde_AB000680	Pde01A035730	Pde01B034560
Pde_AB000681	Pde01A035720	Pde01B034550
Pde_AB000682	Pde01A035700	Pde01B034530
Pde_AB000683	Pde01A035690	Pde01B034520
Pde_AB000684	Pde01A035680	Pde01B034510
Pde_AB000685	Pde01A035670	Pde01B034500
Pde_AB000686	Pde01A035660	Pde01B034490
Pde_AB000687	Pde01A035640	Pde01B034470
Pde_AB000688	Pde01A035630	Pde01B034460
Pde_AB000689	Pde01A035610	Pde01B034390
Pde_AB000690	Pde01A035590	Pde01B034370
Pde_AB000691	Pde01A035580	Pde01B034360
Pde_AB000692	Pde01A035570	Pde01B034350
Pde_AB000693	Pde01A035560	Pde01B034340
Pde_AB000694	Pde01A035550	Pde01B034330
Pde_AB000695	Pde01A035540	Pde01B034320
Pde_AB000696	Pde01A035530	Pde01B034310
Pde_AB000697	Pde01A035520	Pde01B034300
Pde_AB000698	Pde01A035510	Pde01B034290
Pde_AB000699	Pde01A035490	Pde01B034270
Pde_AB000700	Pde01A035480	Pde01B034260
Pde_AB000701	Pde01A035470	Pde01B034250
Pde_AB000702	Pde01A035460	Pde01B034240
Pde_AB000703	Pde01A035450	Pde01B034230
Pde_AB000704	Pde01A035440	Pde01B034220
Pde_AB000705	Pde01A035430	Pde01B034210
Pde_AB000706	Pde01A035420	Pde01B034200
Pde_AB000707	Pde01A035380	Pde01B034130
Pde_AB000708	Pde01A035360	Pde01B034120
Pde_AB000709	Pde01A035350	Pde01B034110
Pde_AB000710	Pde01A035340	Pde01B034100
Pde_AB000711	Pde01A035320	Pde01B034090
Pde_AB000712	Pde01A035310	Pde01B034080
Pde_AB000713	Pde01A035290	Pde01B034060
Pde_AB000714	Pde01A035280	Pde01B034050
Pde_AB000715	Pde01A035270	Pde01B034040
Pde_AB000716	Pde01A035260	Pde01B034030
Pde_AB000717	Pde01A035250	Pde01B034020
Pde_AB000718	Pde01A035240	Pde01B034010
Pde_AB000719	Pde01A035230	Pde01B034000
Pde_AB000720	Pde01A035220	Pde01B033990
Pde_AB000721	Pde01A035210	Pde01B033980
Pde_AB000722	Pde01A035200	Pde01B033970
Pde_AB000723	Pde01A035190	Pde01B033960
Pde_AB000724	Pde01A035180	Pde01B033950
Pde_AB000725	Pde01A035170	Pde01B033940
Pde_AB000726	Pde01A035150	Pde01B033920
Pde_AB000727	Pde01A035130	Pde01B033890
Pde_AB000728	Pde01A035120	Pde01B033880
Pde_AB000729	Pde01A035110	Pde01B033870
Pde_AB000730	Pde01A035090	Pde01B033860
Pde_AB000731	Pde01A035070	Pde01B033850
Pde_AB000732	Pde01A035040	Pde01B033830
Pde_AB000733	Pde01A035030	Pde01B033820
Pde_AB000734	Pde01A035020	Pde01B033810
Pde_AB000735	Pde01A035010	Pde01B033800
Pde_AB000736	Pde01A035000	Pde01B033790
Pde_AB000737	Pde01A034990	Pde01B033780
Pde_AB000738	Pde01A034980	Pde01B033770
Pde_AB000739	Pde01A034970	Pde01B033760
Pde_AB000740	Pde01A034960	Pde01B033750
Pde_AB000741	Pde01A034950	Pde01B033740
Pde_AB000742	Pde01A034940	Pde01B033730
Pde_AB000743	Pde01A034920	Pde01B033710
Pde_AB000744	Pde01A034910	Pde01B033700
Pde_AB000745	Pde01A034900	Pde01B033690
Pde_AB000746	Pde01A034890	Pde01B033680
Pde_AB000747	Pde01A034880	Pde01B033670
Pde_AB000748	Pde01A034870	Pde01B033660
Pde_AB000749	Pde01A034860	Pde01B033650
Pde_AB000750	Pde01A034850	Pde01B033640
Pde_AB000751	Pde01A034840	Pde01B033630
Pde_AB000752	Pde01A034830	Pde01B033620
Pde_AB000753	Pde01A034820	Pde01B033610
Pde_AB000754	Pde01A034810	Pde01B033600
Pde_AB000755	Pde01A034800	Pde01B033590
Pde_AB000756	Pde01A034790	Pde01B033580
Pde_AB000757	Pde01A034770	Pde01B033560
Pde_AB000758	Pde01A034760	Pde01B033550
Pde_AB000759	Pde01A034740	Pde01B033530
Pde_AB000760	Pde01A034730	Pde01B033520
Pde_AB000761	Pde01A034720	Pde01B033500
Pde_AB000762	Pde01A034710	Pde01B033490
Pde_AB000763	Pde01A034690	Pde01B033470
Pde_AB000764	Pde01A034680	Pde01B033460
Pde_AB000765	Pde01A034670	Pde01B033450
Pde_AB000766	Pde01A034660	Pde01B033440
Pde_AB000767	Pde01A034630	Pde01B033420
Pde_AB000768	Pde01A034600	Pde01B033400
Pde_AB000769	Pde01A034590	Pde01B033390
Pde_AB000770	Pde01A034580	Pde01B033380
Pde_AB000771	Pde01A034570	Pde01B033370
Pde_AB000772	Pde01A034560	Pde01B033360
Pde_AB000773	Pde01A034550	Pde01B033340
Pde_AB000774	Pde01A034510	Pde01B033310
Pde_AB000775	Pde01A034500	Pde01B033300
Pde_AB000776	Pde01A034490	Pde01B033290
Pde_AB000777	Pde01A034480	Pde01B033280
Pde_AB000778	Pde01A034470	Pde01B033270
Pde_AB000779	Pde01A034460	Pde01B033260
Pde_AB000780	Pde01A034450	Pde01B033250
Pde_AB000781	Pde01A034440	Pde01B033240
Pde_AB000782	Pde01A034430	Pde01B033230
Pde_AB000783	Pde01A034420	Pde01B033220
Pde_AB000784	Pde01A034410	Pde01B033210
Pde_AB000785	Pde01A034400	Pde01B033200
Pde_AB000786	Pde01A034390	Pde01B033190
Pde_AB000787	Pde01A034380	Pde01B033180
Pde_AB000788	Pde01A034370	Pde01B033170
Pde_AB000789	Pde01A034360	Pde01B033160
Pde_AB000790	Pde01A034350	Pde01B033140
Pde_AB000791	Pde01A034340	Pde01B033130
Pde_AB000792	Pde01A034330	Pde01B033120
Pde_AB000793	Pde01A034320	Pde01B033110
Pde_AB000794	Pde01A034310	Pde01B033100
Pde_AB000795	Pde01A034300	Pde01B033090
Pde_AB000796	Pde01A034280	Pde01B033080
Pde_AB000797	Pde01A034270	Pde01B033070
Pde_AB000798	Pde01A034260	Pde01B033060
Pde_AB000799	Pde01A034250	Pde01B033050
Pde_AB000800	Pde01A034240	Pde01B033040
Pde_AB000801	Pde01A034230	Pde01B033030
Pde_AB000802	Pde01A034220	Pde01B033020
Pde_AB000803	Pde01A034210	Pde01B033010
Pde_AB000804	Pde01A034200	Pde01B033000
Pde_AB000805	Pde01A034170	Pde01B032970
Pde_AB000806	Pde01A034160	Pde01B032960
Pde_AB000807	Pde01A034150	Pde01B032950
Pde_AB000808	Pde01A034140	Pde01B032940
Pde_AB000809	Pde01A034130	Pde01B032930
Pde_AB000810	Pde01A034110	Pde01B032910
Pde_AB000811	Pde01A034090	Pde01B032870
Pde_AB000812	Pde01A034080	Pde01B032860
Pde_AB000813	Pde01A034070	Pde01B032850
Pde_AB000814	Pde01A034060	Pde01B032840
Pde_AB000815	Pde01A034050	Pde01B032830
Pde_AB000816	Pde01A034020	Pde01B032820
Pde_AB000817	Pde01A034010	Pde01B032810
Pde_AB000818	Pde01A034000	Pde01B032800
Pde_AB000819	Pde01A033990	Pde01B032790
Pde_AB000820	Pde01A033980	Pde01B032780
Pde_AB000821	Pde01A033970	Pde01B032770
Pde_AB000822	Pde01A033960	Pde01B032760
Pde_AB000823	Pde01A033940	Pde01B032750
Pde_AB000824	Pde01A033930	Pde01B032740
Pde_AB000825	Pde01A033920	Pde01B032730
Pde_AB000826	Pde01A033910	Pde01B032720
Pde_AB000827	Pde01A033890	Pde01B032680
Pde_AB000828	Pde01A033880	Pde01B032670
Pde_AB000829	Pde01A033870	Pde01B032640
Pde_AB000830	Pde01A033860	Pde01B032630
Pde_AB000831	Pde01A033850	Pde01B032620
Pde_AB000832	Pde01A033840	Pde01B032610
Pde_AB000833	Pde01A033830	Pde01B032600
Pde_AB000834	Pde01A033820	Pde01B032580
Pde_AB000835	Pde01A033810	Pde01B032570
Pde_AB000836	Pde01A033800	Pde01B032560
Pde_AB000837	Pde01A033790	Pde01B032550
Pde_AB000838	Pde01A033770	Pde01B032520
Pde_AB000839	Pde01A033760	Pde01B032490
Pde_AB000840	Pde01A033750	Pde01B032480
Pde_AB000841	Pde01A033740	Pde01B032470
Pde_AB000842	Pde01A033730	Pde01B032460
Pde_AB000843	Pde01A033710	Pde01B032440
Pde_AB000844	Pde01A033690	Pde01B032430
Pde_AB000845	Pde01A033680	Pde01B032420
Pde_AB000846	Pde01A033660	Pde01B032410
Pde_AB000847	Pde01A033650	Pde01B032400
Pde_AB000848	Pde01A033640	Pde01B032390
Pde_AB000849	Pde01A033630	Pde01B032380
Pde_AB000850	Pde01A033620	Pde01B032370
Pde_AB000851	Pde01A033590	Pde01B032340
Pde_AB000852	Pde01A033560	Pde01B032320
Pde_AB000853	Pde01A033550	Pde01B032310
Pde_AB000854	Pde01A033520	Pde01B032300
Pde_AB000855	Pde01A033510	Pde01B032290
Pde_AB000856	Pde01A033500	Pde01B032280
Pde_AB000857	Pde01A033480	Pde01B032270
Pde_AB000858	Pde01A033460	Pde01B032210
Pde_AB000859	Pde01A033450	Pde01B032230
Pde_AB000860	Pde01A033440	Pde01B032240
Pde_AB000861	Pde01A033430	Pde01B032250
Pde_AB000862	Pde01A033420	Pde01B032260
Pde_AB000863	Pde01A033410	Pde01B032190
Pde_AB000864	Pde01A033400	Pde01B032180
Pde_AB000865	Pde01A033380	Pde01B032170
Pde_AB000866	Pde01A033360	Pde01B032160
Pde_AB000867	Pde01A033350	Pde01B032150
Pde_AB000868	Pde01A033340	Pde01B032140
Pde_AB000869	Pde01A033330	Pde01B032130
Pde_AB000870	Pde01A033320	Pde01B032120
Pde_AB000871	Pde01A033310	Pde01B032110
Pde_AB000872	Pde01A033290	Pde01B032080
Pde_AB000873	Pde01A033280	Pde01B032070
Pde_AB000874	Pde01A033260	Pde01B032060
Pde_AB000875	Pde01A033250	Pde01B032050
Pde_AB000876	Pde01A033240	Pde01B032040
Pde_AB000877	Pde01A033230	Pde01B032030
Pde_AB000878	Pde01A033210	Pde01B032020
Pde_AB000879	Pde01A033200	Pde01B032000
Pde_AB000880	Pde01A033190	Pde01B031990
Pde_AB000881	Pde01A033180	Pde01B031980
Pde_AB000882	Pde01A033170	Pde01B031970
Pde_AB000883	Pde01A033160	Pde01B031960
Pde_AB000884	Pde01A033150	Pde01B031950
Pde_AB000885	Pde01A033140	Pde01B031940
Pde_AB000886	Pde01A033130	Pde01B031930
Pde_AB000887	Pde01A033120	Pde01B031920
Pde_AB000888	Pde01A033110	Pde01B031910
Pde_AB000889	Pde01A033070	Pde01B031890
Pde_AB000890	Pde01A033060	Pde01B031880
Pde_AB000891	Pde01A033040	Pde01B031860
Pde_AB000892	Pde01A033020	Pde01B031820
Pde_AB000893	Pde01A033010	Pde01B031810
Pde_AB000894	Pde01A033000	Pde01B031800
Pde_AB000895	Pde01A032990	Pde01B031790
Pde_AB000896	Pde01A032980	Pde01B031780
Pde_AB000897	Pde01A032960	Pde01B031760
Pde_AB000898	Pde01A032950	Pde01B031750
Pde_AB000899	Pde01A032940	Pde01B031740
Pde_AB000900	Pde01A032930	Pde01B031730
Pde_AB000901	Pde01A032920	Pde01B031710
Pde_AB000902	Pde01A032910	Pde01B031700
Pde_AB000903	Pde01A032900	Pde01B031690
Pde_AB000904	Pde01A032890	Pde01B031680
Pde_AB000905	Pde01A032880	Pde01B031670
Pde_AB000906	Pde01A032870	Pde01B031660
Pde_AB000907	Pde01A032860	Pde01B031650
Pde_AB000908	Pde01A032850	Pde01B031640
Pde_AB000909	Pde01A032820	Pde01B031580
Pde_AB000910	Pde01A032800	Pde01B031600
Pde_AB000911	Pde01A032770	Pde01B031610
Pde_AB000912	Pde01A032760	Pde01B031570
Pde_AB000913	Pde01A032750	Pde01B031560
Pde_AB000914	Pde01A032730	Pde01B031550
Pde_AB000915	Pde01A032720	Pde01B031540
Pde_AB000916	Pde01A032710	Pde01B031530
Pde_AB000917	Pde01A032700	Pde01B031520
Pde_AB000918	Pde01A032690	Pde01B031510
Pde_AB000919	Pde01A032680	Pde01B031500
Pde_AB000920	Pde01A032670	Pde01B031470
Pde_AB000921	Pde01A032650	Pde01B031450
Pde_AB000922	Pde01A032630	Pde01B031440
Pde_AB000923	Pde01A032620	Pde01B031430
Pde_AB000924	Pde01A032590	Pde01B031400
Pde_AB000925	Pde01A032580	Pde01B031390
Pde_AB000926	Pde01A032570	Pde01B031380
Pde_AB000927	Pde01A032560	Pde01B031370
Pde_AB000928	Pde01A032550	Pde01B031360
Pde_AB000929	Pde01A032540	Pde01B031350
Pde_AB000930	Pde01A032530	Pde01B031340
Pde_AB000931	Pde01A032520	Pde01B031330
Pde_AB000932	Pde01A032510	Pde01B031320
Pde_AB000933	Pde01A032500	Pde01B031310
Pde_AB000934	Pde01A032490	Pde01B031290
Pde_AB000935	Pde01A032480	Pde01B031280
Pde_AB000936	Pde01A032470	Pde01B031260
Pde_AB000937	Pde01A032460	Pde01B031250
Pde_AB000938	Pde01A032450	Pde01B031240
Pde_AB000939	Pde01A032440	Pde01B031230
Pde_AB000940	Pde01A032430	Pde01B031220
Pde_AB000941	Pde01A032420	Pde01B031210
Pde_AB000942	Pde01A032390	Pde01B031180
Pde_AB000943	Pde01A032360	Pde01B031150
Pde_AB000944	Pde01A032350	Pde01B031140
Pde_AB000945	Pde01A032340	Pde01B031130
Pde_AB000946	Pde01A032320	Pde01B031120
Pde_AB000947	Pde01A032310	Pde01B031110
Pde_AB000948	Pde01A032300	Pde01B031100
Pde_AB000949	Pde01A032280	Pde01B031090
Pde_AB000950	Pde01A032240	Pde01B031070
Pde_AB000951	Pde01A032220	Pde01B031050
Pde_AB000952	Pde01A032210	Pde01B031040
Pde_AB000953	Pde01A032200	Pde01B031030
Pde_AB000954	Pde01A032190	Pde01B031020
Pde_AB000955	Pde01A032180	Pde01B031010
Pde_AB000956	Pde01A032170	Pde01B031000
Pde_AB000957	Pde01A032160	Pde01B030990
Pde_AB000958	Pde01A032150	Pde01B030980
Pde_AB000959	Pde01A032140	Pde01B030970
Pde_AB000960	Pde01A032130	Pde01B030960
Pde_AB000961	Pde01A032110	Pde01B030950
Pde_AB000962	Pde01A032100	Pde01B030940
Pde_AB000963	Pde01A032090	Pde01B030930
Pde_AB000964	Pde01A032080	Pde01B030920
Pde_AB000965	Pde01A032070	Pde01B030910
Pde_AB000966	Pde01A032060	Pde01B030900
Pde_AB000967	Pde01A032040	Pde01B030890
Pde_AB000968	Pde01A032030	Pde01B030870
Pde_AB000969	Pde01A032020	Pde01B030860
Pde_AB000970	Pde01A032010	Pde01B030850
Pde_AB000971	Pde01A032000	Pde01B030840
Pde_AB000972	Pde01A031990	Pde01B030820
Pde_AB000973	Pde01A031980	Pde01B030810
Pde_AB000974	Pde01A031970	Pde01B030800
Pde_AB000975	Pde01A031950	Pde01B030780
Pde_AB000976	Pde01A031940	Pde01B030770
Pde_AB000977	Pde01A031930	Pde01B030760
Pde_AB000978	Pde01A031920	Pde01B030750
Pde_AB000979	Pde01A031910	Pde01B030740
Pde_AB000980	Pde01A031900	Pde01B030720
Pde_AB000981	Pde01A031880	Pde01B030710
Pde_AB000982	Pde01A031870	Pde01B030700
Pde_AB000983	Pde01A031860	Pde01B030690
Pde_AB000984	Pde01A031850	Pde01B030680
Pde_AB000985	Pde01A031840	Pde01B030670
Pde_AB000986	Pde01A031820	Pde01B030640
Pde_AB000987	Pde01A031810	Pde01B030630
Pde_AB000988	Pde01A031800	Pde01B030620
Pde_AB000989	Pde01A031790	Pde01B030610
Pde_AB000990	Pde01A031780	Pde01B030600
Pde_AB000991	Pde01A031770	Pde01B030580
Pde_AB000992	Pde01A031760	Pde01B030570
Pde_AB000993	Pde01A031750	Pde01B030560
Pde_AB000994	Pde01A031740	Pde01B030550
Pde_AB000995	Pde01A031730	Pde01B030540
Pde_AB000996	Pde01A031720	Pde01B030530
Pde_AB000997	Pde01A031710	Pde01B030520
Pde_AB000998	Pde01A031690	Pde01B030500
Pde_AB000999	Pde01A031680	Pde01B030490
Pde_AB001000	Pde01A031670	Pde01B030480
Pde_AB001001	Pde01A031660	Pde01B030470
Pde_AB001002	Pde01A031650	Pde01B030460
Pde_AB001003	Pde01A031640	Pde01B030450
Pde_AB001004	Pde01A031620	Pde01B030430
Pde_AB001005	Pde01A031610	Pde01B030410
Pde_AB001006	Pde01A031600	Pde01B030400
Pde_AB001007	Pde01A031580	Pde01B030390
Pde_AB001008	Pde01A031570	Pde01B030380
Pde_AB001009	Pde01A031540	Pde01B030370
Pde_AB001010	Pde01A031530	Pde01B030360
Pde_AB001011	Pde01A031520	Pde01B030350
Pde_AB001012	Pde01A031510	Pde01B030340
Pde_AB001013	Pde01A031500	Pde01B030330
Pde_AB001014	Pde01A031490	Pde01B030320
Pde_AB001015	Pde01A031480	Pde01B030310
Pde_AB001016	Pde01A031460	Pde01B030300
Pde_AB001017	Pde01A031450	Pde01B030280
Pde_AB001018	Pde01A031430	Pde01B030260
Pde_AB001019	Pde01A031420	Pde01B030250
Pde_AB001020	Pde01A031410	Pde01B030240
Pde_AB001021	Pde01A031400	Pde01B030230
Pde_AB001022	Pde01A031390	Pde01B030220
Pde_AB001023	Pde01A031370	Pde01B030200
Pde_AB001024	Pde01A031360	Pde01B030190
Pde_AB001025	Pde01A031340	Pde01B030170
Pde_AB001026	Pde01A031320	Pde01B030160
Pde_AB001027	Pde01A031310	Pde01B030150
Pde_AB001028	Pde01A031290	Pde01B030140
Pde_AB001029	Pde01A031270	Pde01B030120
Pde_AB001030	Pde01A031260	Pde01B030110
Pde_AB001031	Pde01A031250	Pde01B030100
Pde_AB001032	Pde01A031230	Pde01B030090
Pde_AB001033	Pde01A031210	Pde01B030080
Pde_AB001034	Pde01A031200	Pde01B030070
Pde_AB001035	Pde01A031190	Pde01B030060
Pde_AB001036	Pde01A031180	Pde01B030040
Pde_AB001037	Pde01A031150	Pde01B030020
Pde_AB001038	Pde01A031140	Pde01B030010
Pde_AB001039	Pde01A031120	Pde01B030000
Pde_AB001040	Pde01A031110	Pde01B029990
Pde_AB001041	Pde01A031090	Pde01B029970
Pde_AB001042	Pde01A031080	Pde01B029940
Pde_AB001043	Pde01A031050	Pde01B029920
Pde_AB001044	Pde01A031040	Pde01B029910
Pde_AB001045	Pde01A031030	Pde01B029900
Pde_AB001046	Pde01A031010	Pde01B029890
Pde_AB001047	Pde01A031000	Pde01B029880
Pde_AB001048	Pde01A030990	Pde01B029870
Pde_AB001049	Pde01A030980	Pde01B029860
Pde_AB001050	Pde01A030970	Pde01B029850
Pde_AB001051	Pde01A030960	Pde01B029840
Pde_AB001052	Pde01A030950	Pde01B029820
Pde_AB001053	Pde01A030940	Pde01B029810
Pde_AB001054	Pde01A030930	Pde01B029800
Pde_AB001055	Pde01A030910	Pde01B029790
Pde_AB001056	Pde01A030900	Pde01B029780
Pde_AB001057	Pde01A030890	Pde01B029770
Pde_AB001058	Pde01A030880	Pde01B029760
Pde_AB001059	Pde01A030870	Pde01B029750
Pde_AB001060	Pde01A030860	Pde01B029740
Pde_AB001061	Pde01A030830	Pde01B029710
Pde_AB001062	Pde01A030820	Pde01B029700
Pde_AB001063	Pde01A030800	Pde01B029680
Pde_AB001064	Pde01A030790	Pde01B029670
Pde_AB001065	Pde01A030780	Pde01B029660
Pde_AB001066	Pde01A030770	Pde01B029650
Pde_AB001067	Pde01A030750	Pde01B029640
Pde_AB001068	Pde01A030740	Pde01B029620
Pde_AB001069	Pde01A030730	Pde01B029610
Pde_AB001070	Pde01A030720	Pde01B029600
Pde_AB001071	Pde01A030710	Pde01B029590
Pde_AB001072	Pde01A030700	Pde01B029580
Pde_AB001073	Pde01A030680	Pde01B029560
Pde_AB001074	Pde01A030670	Pde01B029550
Pde_AB001075	Pde01A030660	Pde01B029540
Pde_AB001076	Pde01A030650	Pde01B029530
Pde_AB001077	Pde01A030630	Pde01B029510
Pde_AB001078	Pde01A030600	Pde01B029490
Pde_AB001079	Pde01A030590	Pde01B029470
Pde_AB001080	Pde01A030570	Pde01B029440
Pde_AB001081	Pde01A030560	Pde01B029430
Pde_AB001082	Pde01A030550	Pde01B029420
Pde_AB001083	Pde01A030540	Pde01B029410
Pde_AB001084	Pde01A030530	Pde01B029390
Pde_AB001085	Pde01A030520	Pde01B029380
Pde_AB001086	Pde01A030500	Pde01B029350
Pde_AB001087	Pde01A030490	Pde01B029340
Pde_AB001088	Pde01A030480	Pde01B029320
Pde_AB001089	Pde01A030460	Pde01B029310
Pde_AB001090	Pde01A030450	Pde01B029300
Pde_AB001091	Pde01A030440	Pde01B029290
Pde_AB001092	Pde01A030430	Pde01B029280
Pde_AB001093	Pde01A030420	Pde01B029260
Pde_AB001094	Pde01A030400	Pde01B029240
Pde_AB001095	Pde01A030390	Pde01B029230
Pde_AB001096	Pde01A030380	Pde01B029220
Pde_AB001097	Pde01A030370	Pde01B029210
Pde_AB001098	Pde01A030360	Pde01B029200
Pde_AB001099	Pde01A030350	Pde01B029190
Pde_AB001100	Pde01A030340	Pde01B029180
Pde_AB001101	Pde01A030330	Pde01B029160
Pde_AB001102	Pde01A030320	Pde01B029140
Pde_AB001103	Pde01A030310	Pde01B029130
Pde_AB001104	Pde01A030300	Pde01B029120
Pde_AB001105	Pde01A030280	Pde01B029110
Pde_AB001106	Pde01A030270	Pde01B029100
Pde_AB001107	Pde01A030250	Pde01B029070
Pde_AB001108	Pde01A030240	Pde01B029050
Pde_AB001109	Pde01A030230	Pde01B029040
Pde_AB001110	Pde01A030220	Pde01B029030
Pde_AB001111	Pde01A030210	Pde01B029020
Pde_AB001112	Pde01A030200	Pde01B029010
Pde_AB001113	Pde01A030190	Pde01B029000
Pde_AB001114	Pde01A030180	Pde01B028990
Pde_AB001115	Pde01A030170	Pde01B028980
Pde_AB001116	Pde01A030160	Pde01B028970
Pde_AB001117	Pde01A030150	Pde01B028940
Pde_AB001118	Pde01A030140	Pde01B028930
Pde_AB001119	Pde01A030130	Pde01B028920
Pde_AB001120	Pde01A030120	Pde01B028910
Pde_AB001121	Pde01A030110	Pde01B028900
Pde_AB001122	Pde01A030100	Pde01B028890
Pde_AB001123	Pde01A030090	Pde01B028880
Pde_AB001124	Pde01A030080	Pde01B028870
Pde_AB001125	Pde01A030070	Pde01B028860
Pde_AB001126	Pde01A030060	Pde01B028850
Pde_AB001127	Pde01A030050	Pde01B028840
Pde_AB001128	Pde01A030010	Pde01B028780
Pde_AB001129	Pde01A029990	Pde01B028830
Pde_AB001130	Pde01A029960	Pde01B028770
Pde_AB001131	Pde01A029950	Pde01B028760
Pde_AB001132	Pde01A029940	Pde01B028750
Pde_AB001133	Pde01A029910	Pde01B028720
Pde_AB001134	Pde01A029890	Pde01B028690
Pde_AB001135	Pde01A029870	Pde01B028680
Pde_AB001136	Pde01A029850	Pde01B028670
Pde_AB001137	Pde01A029840	Pde01B028660
Pde_AB001138	Pde01A029830	Pde01B028650
Pde_AB001139	Pde01A029810	Pde01B028640
Pde_AB001140	Pde01A029800	Pde01B028630
Pde_AB001141	Pde01A029780	Pde01B028600
Pde_AB001142	Pde01A029770	Pde01B028590
Pde_AB001143	Pde01A029760	Pde01B028580
Pde_AB001144	Pde01A029720	Pde01B028560
Pde_AB001145	Pde01A029710	Pde01B028570
Pde_AB001146	Pde01A029670	Pde01B028550
Pde_AB001147	Pde01A029660	Pde01B028540
Pde_AB001148	Pde01A029650	Pde01B028530
Pde_AB001149	Pde01A029640	Pde01B028520
Pde_AB001150	Pde01A029630	Pde01B028510
Pde_AB001151	Pde01A029620	Pde01B028500
Pde_AB001152	Pde01A029610	Pde01B028490
Pde_AB001153	Pde01A029600	Pde01B028480
Pde_AB001154	Pde01A029590	Pde01B028460
Pde_AB001155	Pde01A029580	Pde01B028440
Pde_AB001156	Pde01A029560	Pde01B028430
Pde_AB001157	Pde01A029550	Pde01B028420
Pde_AB001158	Pde01A029540	Pde01B028400
Pde_AB001159	Pde01A029530	Pde01B028390
Pde_AB001160	Pde01A029510	Pde01B028370
Pde_AB001161	Pde01A029500	Pde01B028360
Pde_AB001162	Pde01A029490	Pde01B028350
Pde_AB001163	Pde01A029480	Pde01B028340
Pde_AB001164	Pde01A029470	Pde01B028330
Pde_AB001165	Pde01A029460	Pde01B028320
Pde_AB001166	Pde01A029450	Pde01B028310
Pde_AB001167	Pde01A029440	Pde01B028300
Pde_AB001168	Pde01A029430	Pde01B028290
Pde_AB001169	Pde01A029420	Pde01B028280
Pde_AB001170	Pde01A029400	Pde01B028250
Pde_AB001171	Pde01A029380	Pde01B028240
Pde_AB001172	Pde01A029360	Pde01B028220
Pde_AB001173	Pde01A029350	Pde01B028210
Pde_AB001174	Pde01A029340	Pde01B028200
Pde_AB001175	Pde01A029330	Pde01B028190
Pde_AB001176	Pde01A029320	Pde01B028180
Pde_AB001177	Pde01A029300	Pde01B028160
Pde_AB001178	Pde01A029290	Pde01B028150
Pde_AB001179	Pde01A029280	Pde01B028140
Pde_AB001180	Pde01A029270	Pde01B028130
Pde_AB001181	Pde01A029230	Pde01B028100
Pde_AB001182	Pde01A029210	Pde01B028080
Pde_AB001183	Pde01A029200	Pde01B028070
Pde_AB001184	Pde01A029190	Pde01B028060
Pde_AB001185	Pde01A029180	Pde01B028050
Pde_AB001186	Pde01A029160	Pde01B028030
Pde_AB001187	Pde01A029140	Pde01B028010
Pde_AB001188	Pde01A029130	Pde01B027990
Pde_AB001189	Pde01A029120	Pde01B027980
Pde_AB001190	Pde01A029090	Pde01B027960
Pde_AB001191	Pde01A029070	Pde01B027950
Pde_AB001192	Pde01A029060	Pde01B027940
Pde_AB001193	Pde01A029040	Pde01B027920
Pde_AB001194	Pde01A029030	Pde01B027900
Pde_AB001195	Pde01A029020	Pde01B027890
Pde_AB001196	Pde01A029010	Pde01B027880
Pde_AB001197	Pde01A028990	Pde01B027830
Pde_AB001198	Pde01A028980	Pde01B027820
Pde_AB001199	Pde01A028970	Pde01B027810
Pde_AB001200	Pde01A028960	Pde01B027800
Pde_AB001201	Pde01A028940	Pde01B027780
Pde_AB001202	Pde01A028920	Pde01B027770
Pde_AB001203	Pde01A028910	Pde01B027760
Pde_AB001204	Pde01A028900	Pde01B027750
Pde_AB001205	Pde01A028890	Pde01B027740
Pde_AB001206	Pde01A028880	Pde01B027730
Pde_AB001207	Pde01A028870	Pde01B027720
Pde_AB001208	Pde01A028860	Pde01B027710
Pde_AB001209	Pde01A028840	Pde01B027690
Pde_AB001210	Pde01A028830	Pde01B027680
Pde_AB001211	Pde01A028820	Pde01B027670
Pde_AB001212	Pde01A028810	Pde01B027660
Pde_AB001213	Pde01A028800	Pde01B027650
Pde_AB001214	Pde01A028780	Pde01B027620
Pde_AB001215	Pde01A028770	Pde01B027610
Pde_AB001216	Pde01A028760	Pde01B027600
Pde_AB001217	Pde01A028750	Pde01B027560
Pde_AB001218	Pde01A028740	Pde01B027550
Pde_AB001219	Pde01A028690	Pde01B027530
Pde_AB001220	Pde01A028680	Pde01B027520
Pde_AB001221	Pde01A028670	Pde01B027510
Pde_AB001222	Pde01A028660	Pde01B027500
Pde_AB001223	Pde01A028650	Pde01B027490
Pde_AB001224	Pde01A028640	Pde01B027480
Pde_AB001225	Pde01A028630	Pde01B027470
Pde_AB001226	Pde01A028620	Pde01B027460
Pde_AB001227	Pde01A028610	Pde01B027450
Pde_AB001228	Pde01A028590	Pde01B027440
Pde_AB001229	Pde01A028580	Pde01B027430
Pde_AB001230	Pde01A028560	Pde01B027400
Pde_AB001231	Pde01A028550	Pde01B027390
Pde_AB001232	Pde01A028540	Pde01B027380
Pde_AB001233	Pde01A028530	Pde01B027360
Pde_AB001234	Pde01A028520	Pde01B027350
Pde_AB001235	Pde01A028510	Pde01B027340
Pde_AB001236	Pde01A028500	Pde01B027330
Pde_AB001237	Pde01A028490	Pde01B027320
Pde_AB001238	Pde01A028480	Pde01B027310
Pde_AB001239	Pde01A028470	Pde01B027300
Pde_AB001240	Pde01A028460	Pde01B027290
Pde_AB001241	Pde01A028430	Pde01B027270
Pde_AB001242	Pde01A028420	Pde01B027260
Pde_AB001243	Pde01A028410	Pde01B027250
Pde_AB001244	Pde01A028400	Pde01B027240
Pde_AB001245	Pde01A028390	Pde01B027230
Pde_AB001246	Pde01A028360	Pde01B027210
Pde_AB001247	Pde01A028350	Pde01B027200
Pde_AB001248	Pde01A028330	Pde01B027190
Pde_AB001249	Pde01A028310	Pde01B027170
Pde_AB001250	Pde01A028300	Pde01B027150
Pde_AB001251	Pde01A028290	Pde01B027140
Pde_AB001252	Pde01A028280	Pde01B027120
Pde_AB001253	Pde01A028270	Pde01B027110
Pde_AB001254	Pde01A028260	Pde01B027100
Pde_AB001255	Pde01A028250	Pde01B027090
Pde_AB001256	Pde01A028230	Pde01B027080
Pde_AB001257	Pde01A028200	Pde01B027040
Pde_AB001258	Pde01A028180	Pde01B027030
Pde_AB001259	Pde01A028170	Pde01B027020
Pde_AB001260	Pde01A028150	Pde01B027000
Pde_AB001261	Pde01A028140	Pde01B026990
Pde_AB001262	Pde01A028110	Pde01B026960
Pde_AB001263	Pde01A028100	Pde01B026950
Pde_AB001264	Pde01A028090	Pde01B026940
Pde_AB001265	Pde01A028080	Pde01B026930
Pde_AB001266	Pde01A028040	Pde01B026900
Pde_AB001267	Pde01A028030	Pde01B026890
Pde_AB001268	Pde01A028020	Pde01B026880
Pde_AB001269	Pde01A028010	Pde01B026860
Pde_AB001270	Pde01A027990	Pde01B026850
Pde_AB001271	Pde01A027980	Pde01B026840
Pde_AB001272	Pde01A027950	Pde01B026820
Pde_AB001273	Pde01A027930	Pde01B026790
Pde_AB001274	Pde01A027920	Pde01B026780
Pde_AB001275	Pde01A027900	Pde01B026760
Pde_AB001276	Pde01A027890	Pde01B026750
Pde_AB001277	Pde01A027870	Pde01B026740
Pde_AB001278	Pde01A027860	Pde01B026730
Pde_AB001279	Pde01A027830	Pde01B026710
Pde_AB001280	Pde01A027810	Pde01B026700
Pde_AB001281	Pde01A027780	Pde01B026690
Pde_AB001282	Pde01A027770	Pde01B026680
Pde_AB001283	Pde01A027760	Pde01B026670
Pde_AB001284	Pde01A027750	Pde01B026660
Pde_AB001285	Pde01A027740	Pde01B026650
Pde_AB001286	Pde01A027730	Pde01B026640
Pde_AB001287	Pde01A027720	Pde01B026630
Pde_AB001288	Pde01A027710	Pde01B026620
Pde_AB001289	Pde01A027700	Pde01B026610
Pde_AB001290	Pde01A027690	Pde01B026600
Pde_AB001291	Pde01A027670	Pde01B026590
Pde_AB001292	Pde01A027660	Pde01B026580
Pde_AB001293	Pde01A027650	Pde01B026570
Pde_AB001294	Pde01A027640	Pde01B026560
Pde_AB001295	Pde01A027620	Pde01B026540
Pde_AB001296	Pde01A027600	Pde01B026530
Pde_AB001297	Pde01A027570	Pde01B026520
Pde_AB001298	Pde01A027560	Pde01B026510
Pde_AB001299	Pde01A027540	Pde01B026500
Pde_AB001300	Pde01A027530	Pde01B026490
Pde_AB001301	Pde01A027510	Pde01B026470
Pde_AB001302	Pde01A027500	Pde01B026450
Pde_AB001303	Pde01A027490	Pde01B026420
Pde_AB001304	Pde01A027480	Pde01B026410
Pde_AB001305	Pde01A027470	Pde01B026380
Pde_AB001306	Pde01A027450	Pde01B026370
Pde_AB001307	Pde01A027440	Pde01B026360
Pde_AB001308	Pde01A027430	Pde01B026350
Pde_AB001309	Pde01A027420	Pde01B026340
Pde_AB001310	Pde01A027410	Pde01B026330
Pde_AB001311	Pde01A027400	Pde01B026320
Pde_AB001312	Pde01A027390	Pde01B026300
Pde_AB001313	Pde01A027370	Pde01B026280
Pde_AB001314	Pde01A027360	Pde01B026270
Pde_AB001315	Pde01A027350	Pde01B026250
Pde_AB001316	Pde01A027330	Pde01B026230
Pde_AB001317	Pde01A027320	Pde01B026220
Pde_AB001318	Pde01A027310	Pde01B026210
Pde_AB001319	Pde01A027300	Pde01B026200
Pde_AB001320	Pde01A027290	Pde01B026190
Pde_AB001321	Pde01A027250	Pde01B026180
Pde_AB001322	Pde01A027230	Pde01B026170
Pde_AB001323	Pde01A027220	Pde01B026160
Pde_AB001324	Pde01A027190	Pde01B026150
Pde_AB001325	Pde01A027180	Pde01B026140
Pde_AB001326	Pde01A027160	Pde01B026110
Pde_AB001327	Pde01A027150	Pde01B026100
Pde_AB001328	Pde01A027140	Pde01B026080
Pde_AB001329	Pde01A027120	Pde01B026070
Pde_AB001330	Pde01A027110	Pde01B026060
Pde_AB001331	Pde01A027100	Pde01B026050
Pde_AB001332	Pde01A027080	Pde01B026020
Pde_AB001333	Pde01A027070	Pde01B026000
Pde_AB001334	Pde01A027000	Pde01B025990
Pde_AB001335	Pde01A026980	Pde01B025980
Pde_AB001336	Pde01A026970	Pde01B025970
Pde_AB001337	Pde01A026960	Pde01B025960
Pde_AB001338	Pde01A026950	Pde01B025950
Pde_AB001339	Pde01A026940	Pde01B025940
Pde_AB001340	Pde01A026920	Pde01B025920
Pde_AB001341	Pde01A026900	Pde01B025890
Pde_AB001342	Pde01A026880	Pde01B025870
Pde_AB001343	Pde01A026860	Pde01B025860
Pde_AB001344	Pde01A026850	Pde01B025850
Pde_AB001345	Pde01A026600	Pde01B025440
Pde_AB001346	Pde01A026580	Pde01B025400
Pde_AB001347	Pde01A026570	Pde01B025380
Pde_AB001348	Pde01A026550	Pde01B025310
Pde_AB001349	Pde01A026520	Pde01B025300
Pde_AB001350	Pde01A026500	Pde01B025260
Pde_AB001351	Pde01A026490	Pde01B025250
Pde_AB001352	Pde01A026470	Pde01B025220
Pde_AB001353	Pde01A026450	Pde01B025180
Pde_AB001354	Pde01A026410	Pde01B025170
Pde_AB001355	Pde01A026390	Pde01B025140
Pde_AB001356	Pde01A026370	Pde01B025130
Pde_AB001357	Pde01A026360	Pde01B025120
Pde_AB001358	Pde01A026350	Pde01B025110
Pde_AB001359	Pde01A026340	Pde01B025100
Pde_AB001360	Pde01A026330	Pde01B025090
Pde_AB001361	Pde01A026320	Pde01B025080
Pde_AB001362	Pde01A026310	Pde01B025070
Pde_AB001363	Pde01A026280	Pde01B025050
Pde_AB001364	Pde01A026270	Pde01B025040
Pde_AB001365	Pde01A026250	Pde01B025030
Pde_AB001366	Pde01A026240	Pde01B025020
Pde_AB001367	Pde01A026230	Pde01B025010
Pde_AB001368	Pde01A026200	Pde01B025000
Pde_AB001369	Pde01A026190	Pde01B024990
Pde_AB001370	Pde01A026180	Pde01B024980
Pde_AB001371	Pde01A026150	Pde01B024930
Pde_AB001372	Pde01A026130	Pde01B024900
Pde_AB001373	Pde01A026120	Pde01B024880
Pde_AB001374	Pde01A026100	Pde01B024870
Pde_AB001375	Pde01A026090	Pde01B024860
Pde_AB001376	Pde01A026080	Pde01B024850
Pde_AB001377	Pde01A026070	Pde01B024840
Pde_AB001378	Pde01A026050	Pde01B024830
Pde_AB001379	Pde01A026040	Pde01B024810
Pde_AB001380	Pde01A026030	Pde01B024790
Pde_AB001381	Pde01A026020	Pde01B024780
Pde_AB001382	Pde01A026010	Pde01B024770
Pde_AB001383	Pde01A026000	Pde01B024750
Pde_AB001384	Pde01A025990	Pde01B024730
Pde_AB001385	Pde01A025980	Pde01B024720
Pde_AB001386	Pde01A025970	Pde01B024710
Pde_AB001387	Pde01A025960	Pde01B024700
Pde_AB001388	Pde01A025950	Pde01B024690
Pde_AB001389	Pde01A025940	Pde01B024660
Pde_AB001390	Pde01A025920	Pde01B024640
Pde_AB001391	Pde01A025880	Pde01B024620
Pde_AB001392	Pde01A025830	Pde01B024610
Pde_AB001393	Pde01A025820	Pde01B024560
Pde_AB001394	Pde01A025800	Pde01B024550
Pde_AB001395	Pde01A025780	Pde01B024530
Pde_AB001396	Pde01A025770	Pde01B024520
Pde_AB001397	Pde01A025750	Pde01B024510
Pde_AB001398	Pde01A025740	Pde01B024500
Pde_AB001399	Pde01A025720	Pde01B024480
Pde_AB001400	Pde01A025710	Pde01B024470
Pde_AB001401	Pde01A025690	Pde01B024440
Pde_AB001402	Pde01A025640	Pde01B024430
Pde_AB001403	Pde01A025630	Pde01B024420
Pde_AB001404	Pde01A025620	Pde01B024400
Pde_AB001405	Pde01A025610	Pde01B024390
Pde_AB001406	Pde01A025600	Pde01B024380
Pde_AB001407	Pde01A025580	Pde01B024340
Pde_AB001408	Pde01A025570	Pde01B024320
Pde_AB001409	Pde01A025560	Pde01B024290
Pde_AB001410	Pde01A025550	Pde01B024280
Pde_AB001411	Pde01A025540	Pde01B024270
Pde_AB001412	Pde01A025520	Pde01B024240
Pde_AB001413	Pde01A025510	Pde01B024230
Pde_AB001414	Pde01A025500	Pde01B024220
Pde_AB001415	Pde01A025490	Pde01B024210
Pde_AB001416	Pde01A025480	Pde01B024200
Pde_AB001417	Pde01A025470	Pde01B024150
Pde_AB001418	Pde01A025450	Pde01B024130
Pde_AB001419	Pde01A025440	Pde01B024120
Pde_AB001420	Pde01A025420	Pde01B024110
Pde_AB001421	Pde01A025400	Pde01B024070
Pde_AB001422	Pde01A025380	Pde01B024040
Pde_AB001423	Pde01A025370	Pde01B024030
Pde_AB001424	Pde01A025330	Pde01B023990
Pde_AB001425	Pde01A025320	Pde01B023980
Pde_AB001426	Pde01A025310	Pde01B023970
Pde_AB001427	Pde01A025300	Pde01B023960
Pde_AB001428	Pde01A025290	Pde01B023950
Pde_AB001429	Pde01A025280	Pde01B023940
Pde_AB001430	Pde01A025240	Pde01B023910
Pde_AB001431	Pde01A025220	Pde01B023890
Pde_AB001432	Pde01A025210	Pde01B023880
Pde_AB001433	Pde01A025200	Pde01B023870
Pde_AB001434	Pde01A025140	Pde01B023840
Pde_AB001435	Pde01A025120	Pde01B023820
Pde_AB001436	Pde01A025110	Pde01B023810
Pde_AB001437	Pde01A025100	Pde01B023800
Pde_AB001438	Pde01A025090	Pde01B023780
Pde_AB001439	Pde01A025080	Pde01B023770
Pde_AB001440	Pde01A025070	Pde01B023760
Pde_AB001441	Pde01A025040	Pde01B023750
Pde_AB001442	Pde01A025030	Pde01B023740
Pde_AB001443	Pde01A025020	Pde01B023730
Pde_AB001444	Pde01A025010	Pde01B023720
Pde_AB001445	Pde01A025000	Pde01B023710
Pde_AB001446	Pde01A024990	Pde01B023700
Pde_AB001447	Pde01A024980	Pde01B023690
Pde_AB001448	Pde01A024970	Pde01B023680
Pde_AB001449	Pde01A024960	Pde01B023670
Pde_AB001450	Pde01A024950	Pde01B023660
Pde_AB001451	Pde01A024930	Pde01B023650
Pde_AB001452	Pde01A024880	Pde01B023620
Pde_AB001453	Pde01A024870	Pde01B023610
Pde_AB001454	Pde01A024850	Pde01B023600
Pde_AB001455	Pde01A024840	Pde01B023590
Pde_AB001456	Pde01A024820	Pde01B023580
Pde_AB001457	Pde01A024810	Pde01B023570
Pde_AB001458	Pde01A024790	Pde01B023540
Pde_AB001459	Pde01A024780	Pde01B023520
Pde_AB001460	Pde01A024770	Pde01B023500
Pde_AB001461	Pde01A024750	Pde01B023480
Pde_AB001462	Pde01A024730	Pde01B023460
Pde_AB001463	Pde01A024720	Pde01B023450
Pde_AB001464	Pde01A024710	Pde01B023440
Pde_AB001465	Pde01A024700	Pde01B023430
Pde_AB001466	Pde01A024690	Pde01B023420
Pde_AB001467	Pde01A024660	Pde01B023400
Pde_AB001468	Pde01A024650	Pde01B023390
Pde_AB001469	Pde01A024640	Pde01B023370
Pde_AB001470	Pde01A024610	Pde01B023360
Pde_AB001471	Pde01A024590	Pde01B023340
Pde_AB001472	Pde01A024580	Pde01B023320
Pde_AB001473	Pde01A024570	Pde01B023310
Pde_AB001474	Pde01A024560	Pde01B023300
Pde_AB001475	Pde01A024530	Pde01B023280
Pde_AB001476	Pde01A024510	Pde01B023270
Pde_AB001477	Pde01A024480	Pde01B023240
Pde_AB001478	Pde01A024470	Pde01B023230
Pde_AB001479	Pde01A024450	Pde01B023220
Pde_AB001480	Pde01A024440	Pde01B023210
Pde_AB001481	Pde01A024410	Pde01B023200
Pde_AB001482	Pde01A024400	Pde01B023190
Pde_AB001483	Pde01A024390	Pde01B023180
Pde_AB001484	Pde01A024380	Pde01B023170
Pde_AB001485	Pde01A024370	Pde01B023160
Pde_AB001486	Pde01A024360	Pde01B023150
Pde_AB001487	Pde01A024330	Pde01B023140
Pde_AB001488	Pde01A024310	Pde01B023130
Pde_AB001489	Pde01A024300	Pde01B023120
Pde_AB001490	Pde01A024280	Pde01B023100
Pde_AB001491	Pde01A024260	Pde01B023090
Pde_AB001492	Pde01A024250	Pde01B023080
Pde_AB001493	Pde01A024240	Pde01B023070
Pde_AB001494	Pde01A024220	Pde01B023050
Pde_AB001495	Pde01A024210	Pde01B023040
Pde_AB001496	Pde01A024200	Pde01B023030
Pde_AB001497	Pde01A024190	Pde01B023020
Pde_AB001498	Pde01A024180	Pde01B023010
Pde_AB001499	Pde01A024170	Pde01B023000
Pde_AB001500	Pde01A024160	Pde01B022990
Pde_AB001501	Pde01A024140	Pde01B022980
Pde_AB001502	Pde01A024110	Pde01B022960
Pde_AB001503	Pde01A024100	Pde01B022940
Pde_AB001504	Pde01A023960	Pde01B022870
Pde_AB001505	Pde01A023900	Pde01B022740
Pde_AB001506	Pde01A023880	Pde01B022720
Pde_AB001507	Pde01A023870	Pde01B022710
Pde_AB001508	Pde01A023850	Pde01B022700
Pde_AB001509	Pde01A023840	Pde01B022690
Pde_AB001510	Pde01A023710	Pde01B022600
Pde_AB001511	Pde01A023430	Pde01B022430
Pde_AB001512	Pde01A023420	Pde01B022420
Pde_AB001513	Pde01A023410	Pde01B022410
Pde_AB001514	Pde01A023390	Pde01B022400
Pde_AB001515	Pde01A023380	Pde01B022390
Pde_AB001516	Pde01A023370	Pde01B022380
Pde_AB001517	Pde01A023360	Pde01B022370
Pde_AB001518	Pde01A023340	Pde01B022360
Pde_AB001519	Pde01A023330	Pde01B022350
Pde_AB001520	Pde01A023320	Pde01B022340
Pde_AB001521	Pde01A023310	Pde01B022330
Pde_AB001522	Pde01A023300	Pde01B022320
Pde_AB001523	Pde01A023290	Pde01B022310
Pde_AB001524	Pde01A023270	Pde01B022300
Pde_AB001525	Pde01A023260	Pde01B022290
Pde_AB001526	Pde01A023250	Pde01B022270
Pde_AB001527	Pde01A023230	Pde01B022260
Pde_AB001528	Pde01A023170	Pde01B022210
Pde_AB001529	Pde01A023160	Pde01B022200
Pde_AB001530	Pde01A023150	Pde01B022190
Pde_AB001531	Pde01A023120	Pde01B022180
Pde_AB001532	Pde01A023080	Pde01B022150
Pde_AB001533	Pde01A023070	Pde01B022130
Pde_AB001534	Pde01A023040	Pde01B022110
Pde_AB001535	Pde01A023030	Pde01B022100
Pde_AB001536	Pde01A023020	Pde01B022070
Pde_AB001537	Pde01A023000	Pde01B022060
Pde_AB001538	Pde01A022990	Pde01B022040
Pde_AB001539	Pde01A022980	Pde01B022030
Pde_AB001540	Pde01A022970	Pde01B021990
Pde_AB001541	Pde01A022950	Pde01B021950
Pde_AB001542	Pde01A022940	Pde01B021940
Pde_AB001543	Pde01A022930	Pde01B021930
Pde_AB001544	Pde01A022920	Pde01B021920
Pde_AB001545	Pde01A022910	Pde01B021910
Pde_AB001546	Pde01A022900	Pde01B021900
Pde_AB001547	Pde01A022890	Pde01B021890
Pde_AB001548	Pde01A022870	Pde01B021870
Pde_AB001549	Pde01A022860	Pde01B021860
Pde_AB001550	Pde01A022850	Pde01B021850
Pde_AB001551	Pde01A022840	Pde01B021840
Pde_AB001552	Pde01A022830	Pde01B021830
Pde_AB001553	Pde01A022820	Pde01B021820
Pde_AB001554	Pde01A022810	Pde01B021810
Pde_AB001555	Pde01A022790	Pde01B021790
Pde_AB001556	Pde01A022780	Pde01B021780
Pde_AB001557	Pde01A022770	Pde01B021770
Pde_AB001558	Pde01A022760	Pde01B021760
Pde_AB001559	Pde01A022750	Pde01B021750
Pde_AB001560	Pde01A022740	Pde01B021740
Pde_AB001561	Pde01A022730	Pde01B021710
Pde_AB001562	Pde01A022720	Pde01B021700
Pde_AB001563	Pde01A022710	Pde01B021690
Pde_AB001564	Pde01A022680	Pde01B021670
Pde_AB001565	Pde01A022670	Pde01B021650
Pde_AB001566	Pde01A022660	Pde01B021640
Pde_AB001567	Pde01A022640	Pde01B021620
Pde_AB001568	Pde01A022630	Pde01B021610
Pde_AB001569	Pde01A022620	Pde01B021600
Pde_AB001570	Pde01A022610	Pde01B021590
Pde_AB001571	Pde01A022600	Pde01B021580
Pde_AB001572	Pde01A022590	Pde01B021570
Pde_AB001573	Pde01A022580	Pde01B021560
Pde_AB001574	Pde01A022570	Pde01B021550
Pde_AB001575	Pde01A022550	Pde01B021540
Pde_AB001576	Pde01A022530	Pde01B021520
Pde_AB001577	Pde01A022510	Pde01B021510
Pde_AB001578	Pde01A022500	Pde01B021500
Pde_AB001579	Pde01A022490	Pde01B021490
Pde_AB001580	Pde01A022480	Pde01B021480
Pde_AB001581	Pde01A022450	Pde01B021460
Pde_AB001582	Pde01A022430	Pde01B021450
Pde_AB001583	Pde01A022410	Pde01B021430
Pde_AB001584	Pde01A022390	Pde01B021420
Pde_AB001585	Pde01A022370	Pde01B021410
Pde_AB001586	Pde01A022350	Pde01B021400
Pde_AB001587	Pde01A022340	Pde01B021390
Pde_AB001588	Pde01A022320	Pde01B021370
Pde_AB001589	Pde01A022310	Pde01B021360
Pde_AB001590	Pde01A022300	Pde01B021350
Pde_AB001591	Pde01A022290	Pde01B021340
Pde_AB001592	Pde01A022280	Pde01B021330
Pde_AB001593	Pde01A022270	Pde01B021320
Pde_AB001594	Pde01A022260	Pde01B021300
Pde_AB001595	Pde01A022240	Pde01B021280
Pde_AB001596	Pde01A022230	Pde01B021270
Pde_AB001597	Pde01A022220	Pde01B021260
Pde_AB001598	Pde01A022210	Pde01B021250
Pde_AB001599	Pde01A022190	Pde01B021230
Pde_AB001600	Pde01A022180	Pde01B021220
Pde_AB001601	Pde01A022170	Pde01B021210
Pde_AB001602	Pde01A022160	Pde01B021200
Pde_AB001603	Pde01A022150	Pde01B021190
Pde_AB001604	Pde01A022140	Pde01B021180
Pde_AB001605	Pde01A022130	Pde01B021170
Pde_AB001606	Pde01A022120	Pde01B021160
Pde_AB001607	Pde01A022100	Pde01B021150
Pde_AB001608	Pde01A022090	Pde01B021140
Pde_AB001609	Pde01A022070	Pde01B021130
Pde_AB001610	Pde01A022060	Pde01B021120
Pde_AB001611	Pde01A022050	Pde01B021090
Pde_AB001612	Pde01A022040	Pde01B021070
Pde_AB001613	Pde01A022030	Pde01B021060
Pde_AB001614	Pde01A022020	Pde01B021050
Pde_AB001615	Pde01A022010	Pde01B021040
Pde_AB001616	Pde01A022000	Pde01B021030
Pde_AB001617	Pde01A021990	Pde01B021020
Pde_AB001618	Pde01A021980	Pde01B021010
Pde_AB001619	Pde01A021960	Pde01B021000
Pde_AB001620	Pde01A021950	Pde01B020990
Pde_AB001621	Pde01A021940	Pde01B020980
Pde_AB001622	Pde01A021920	Pde01B020960
Pde_AB001623	Pde01A021880	Pde01B020940
Pde_AB001624	Pde01A021870	Pde01B020930
Pde_AB001625	Pde01A021860	Pde01B020920
Pde_AB001626	Pde01A021850	Pde01B020910
Pde_AB001627	Pde01A021830	Pde01B020880
Pde_AB001628	Pde01A021780	Pde01B020760
Pde_AB001629	Pde01A021770	Pde01B020750
Pde_AB001630	Pde01A021760	Pde01B020740
Pde_AB001631	Pde01A021750	Pde01B020730
Pde_AB001632	Pde01A021740	Pde01B020710
Pde_AB001633	Pde01A021730	Pde01B020700
Pde_AB001634	Pde01A021720	Pde01B020690
Pde_AB001635	Pde01A021710	Pde01B020680
Pde_AB001636	Pde01A021680	Pde01B020640
Pde_AB001637	Pde01A021670	Pde01B020630
Pde_AB001638	Pde01A021660	Pde01B020610
Pde_AB001639	Pde01A021610	Pde01B020570
Pde_AB001640	Pde01A021600	Pde01B020560
Pde_AB001641	Pde01A021580	Pde01B020530
Pde_AB001642	Pde01A021570	Pde01B020520
Pde_AB001643	Pde01A021550	Pde01B020510
Pde_AB001644	Pde01A021540	Pde01B020500
Pde_AB001645	Pde01A021530	Pde01B020490
Pde_AB001646	Pde01A021520	Pde01B020480
Pde_AB001647	Pde01A021510	Pde01B020470
Pde_AB001648	Pde01A021500	Pde01B020460
Pde_AB001649	Pde01A021490	Pde01B020440
Pde_AB001650	Pde01A021480	Pde01B020430
Pde_AB001651	Pde01A021470	Pde01B020420
Pde_AB001652	Pde01A021460	Pde01B020410
Pde_AB001653	Pde01A021440	Pde01B020390
Pde_AB001654	Pde01A021430	Pde01B020380
Pde_AB001655	Pde01A021420	Pde01B020370
Pde_AB001656	Pde01A021410	Pde01B020350
Pde_AB001657	Pde01A021400	Pde01B020340
Pde_AB001658	Pde01A021380	Pde01B020330
Pde_AB001659	Pde01A021370	Pde01B020320
Pde_AB001660	Pde01A021350	Pde01B020300
Pde_AB001661	Pde01A021340	Pde01B020290
Pde_AB001662	Pde01A021330	Pde01B020280
Pde_AB001663	Pde01A021320	Pde01B020270
Pde_AB001664	Pde01A021310	Pde01B020260
Pde_AB001665	Pde01A021300	Pde01B020250
Pde_AB001666	Pde01A021290	Pde01B020230
Pde_AB001667	Pde01A021260	Pde01B020220
Pde_AB001668	Pde01A021190	Pde01B020180
Pde_AB001669	Pde01A021180	Pde01B020160
Pde_AB001670	Pde01A021160	Pde01B020140
Pde_AB001671	Pde01A021150	Pde01B020130
Pde_AB001672	Pde01A021140	Pde01B020120
Pde_AB001673	Pde01A021130	Pde01B020110
Pde_AB001674	Pde01A021110	Pde01B020090
Pde_AB001675	Pde01A021100	Pde01B020080
Pde_AB001676	Pde01A021060	Pde01B020060
Pde_AB001677	Pde01A021050	Pde01B020050
Pde_AB001678	Pde01A021040	Pde01B020040
Pde_AB001679	Pde01A021030	Pde01B020030
Pde_AB001680	Pde01A021010	Pde01B020010
Pde_AB001681	Pde01A021000	Pde01B020000
Pde_AB001682	Pde01A020990	Pde01B019980
Pde_AB001683	Pde01A020980	Pde01B019970
Pde_AB001684	Pde01A020970	Pde01B019960
Pde_AB001685	Pde01A020960	Pde01B019950
Pde_AB001686	Pde01A020940	Pde01B019910
Pde_AB001687	Pde01A020930	Pde01B019900
Pde_AB001688	Pde01A020900	Pde01B019880
Pde_AB001689	Pde01A020890	Pde01B019870
Pde_AB001690	Pde01A020860	Pde01B019860
Pde_AB001691	Pde01A020840	Pde01B019830
Pde_AB001692	Pde01A020820	Pde01B019820
Pde_AB001693	Pde01A020810	Pde01B019810
Pde_AB001694	Pde01A020800	Pde01B019800
Pde_AB001695	Pde01A020790	Pde01B019790
Pde_AB001696	Pde01A020780	Pde01B019780
Pde_AB001697	Pde01A020760	Pde01B019760
Pde_AB001698	Pde01A020750	Pde01B019750
Pde_AB001699	Pde01A020740	Pde01B019740
Pde_AB001700	Pde01A020730	Pde01B019730
Pde_AB001701	Pde01A020710	Pde01B019720
Pde_AB001702	Pde01A020700	Pde01B019710
Pde_AB001703	Pde01A020680	Pde01B019700
Pde_AB001704	Pde01A020670	Pde01B019690
Pde_AB001705	Pde01A020660	Pde01B019680
Pde_AB001706	Pde01A020630	Pde01B019670
Pde_AB001707	Pde01A020620	Pde01B019660
Pde_AB001708	Pde01A020600	Pde01B019640
Pde_AB001709	Pde01A020590	Pde01B019630
Pde_AB001710	Pde01A020580	Pde01B019620
Pde_AB001711	Pde01A020570	Pde01B019610
Pde_AB001712	Pde01A020550	Pde01B019590
Pde_AB001713	Pde01A020540	Pde01B019580
Pde_AB001714	Pde01A020530	Pde01B019570
Pde_AB001715	Pde01A020490	Pde01B019540
Pde_AB001716	Pde01A020470	Pde01B019530
Pde_AB001717	Pde01A020460	Pde01B019520
Pde_AB001718	Pde01A020450	Pde01B019510
Pde_AB001719	Pde01A020430	Pde01B019210
Pde_AB001720	Pde01A020420	Pde01B019480
Pde_AB001721	Pde01A020410	Pde01B019470
Pde_AB001722	Pde01A020400	Pde01B019460
Pde_AB001723	Pde01A020390	Pde01B019450
Pde_AB001724	Pde01A020380	Pde01B019440
Pde_AB001725	Pde01A020370	Pde01B019430
Pde_AB001726	Pde01A020360	Pde01B019420
Pde_AB001727	Pde01A020340	Pde01B019410
Pde_AB001728	Pde01A020320	Pde01B019390
Pde_AB001729	Pde01A020310	Pde01B019380
Pde_AB001730	Pde01A020290	Pde01B019360
Pde_AB001731	Pde01A020260	Pde01B019320
Pde_AB001732	Pde01A020250	Pde01B019310
Pde_AB001733	Pde01A020190	Pde01B019280
Pde_AB001734	Pde01A020180	Pde01B019270
Pde_AB001735	Pde01A020160	Pde01B019250
Pde_AB001736	Pde01A020150	Pde01B019240
Pde_AB001737	Pde01A020140	Pde01B019230
Pde_AB001738	Pde01A020120	Pde01B019220
Pde_AB001739	Pde01A020090	Pde01B019200
Pde_AB001740	Pde01A020080	Pde01B019190
Pde_AB001741	Pde01A020070	Pde01B019180
Pde_AB001742	Pde01A020040	Pde01B019150
Pde_AB001743	Pde01A020030	Pde01B019130
Pde_AB001744	Pde01A019990	Pde01B019100
Pde_AB001745	Pde01A019980	Pde01B019090
Pde_AB001746	Pde01A019970	Pde01B019080
Pde_AB001747	Pde01A019960	Pde01B019070
Pde_AB001748	Pde01A019930	Pde01B019050
Pde_AB001749	Pde01A019920	Pde01B019040
Pde_AB001750	Pde01A019910	Pde01B019030
Pde_AB001751	Pde01A019900	Pde01B019020
Pde_AB001752	Pde01A019880	Pde01B019010
Pde_AB001753	Pde01A019870	Pde01B019000
Pde_AB001754	Pde01A019860	Pde01B018990
Pde_AB001755	Pde01A019830	Pde01B018970
Pde_AB001756	Pde01A019820	Pde01B018940
Pde_AB001757	Pde01A019740	Pde01B018950
Pde_AB001758	Pde01A019680	Pde01B018910
Pde_AB001759	Pde01A019660	Pde01B018900
Pde_AB001760	Pde01A019650	Pde01B018890
Pde_AB001761	Pde01A019640	Pde01B018880
Pde_AB001762	Pde01A019620	Pde01B018870
Pde_AB001763	Pde01A019580	Pde01B018850
Pde_AB001764	Pde01A019560	Pde01B018830
Pde_AB001765	Pde01A019530	Pde01B018820
Pde_AB001766	Pde01A019520	Pde01B018810
Pde_AB001767	Pde01A019510	Pde01B018800
Pde_AB001768	Pde01A019500	Pde01B018790
Pde_AB001769	Pde01A019490	Pde01B018780
Pde_AB001770	Pde01A019480	Pde01B018770
Pde_AB001771	Pde01A019460	Pde01B018760
Pde_AB001772	Pde01A019450	Pde01B018750
Pde_AB001773	Pde01A019440	Pde01B018740
Pde_AB001774	Pde01A019430	Pde01B018730
Pde_AB001775	Pde01A019410	Pde01B018710
Pde_AB001776	Pde01A019390	Pde01B018700
Pde_AB001777	Pde01A019380	Pde01B018680
Pde_AB001778	Pde01A019370	Pde01B018670
Pde_AB001779	Pde01A019360	Pde01B018660
Pde_AB001780	Pde01A019350	Pde01B018650
Pde_AB001781	Pde01A019330	Pde01B018620
Pde_AB001782	Pde01A019320	Pde01B018610
Pde_AB001783	Pde01A019310	Pde01B018600
Pde_AB001784	Pde01A019300	Pde01B018580
Pde_AB001785	Pde01A019290	Pde01B018570
Pde_AB001786	Pde01A019280	Pde01B018560
Pde_AB001787	Pde01A019260	Pde01B018540
Pde_AB001788	Pde01A019250	Pde01B018530
Pde_AB001789	Pde01A019240	Pde01B018520
Pde_AB001790	Pde01A019230	Pde01B018500
Pde_AB001791	Pde01A019220	Pde01B018490
Pde_AB001792	Pde01A019190	Pde01B018460
Pde_AB001793	Pde01A019180	Pde01B018450
Pde_AB001794	Pde01A019160	Pde01B018430
Pde_AB001795	Pde01A019150	Pde01B018410
Pde_AB001796	Pde01A019140	Pde01B018400
Pde_AB001797	Pde01A019130	Pde01B018390
Pde_AB001798	Pde01A019090	Pde01B018380
Pde_AB001799	Pde01A019080	Pde01B018370
Pde_AB001800	Pde01A019070	Pde01B018360
Pde_AB001801	Pde01A019060	Pde01B018350
Pde_AB001802	Pde01A019050	Pde01B018340
Pde_AB001803	Pde01A019040	Pde01B018330
Pde_AB001804	Pde01A019030	Pde01B018320
Pde_AB001805	Pde01A019020	Pde01B018310
Pde_AB001806	Pde01A019000	Pde01B018300
Pde_AB001807	Pde01A018970	Pde01B018280
Pde_AB001808	Pde01A018960	Pde01B018270
Pde_AB001809	Pde01A018930	Pde01B018260
Pde_AB001810	Pde01A018920	Pde01B018250
Pde_AB001811	Pde01A018870	Pde01B018210
Pde_AB001812	Pde01A018830	Pde01B018180
Pde_AB001813	Pde01A018810	Pde01B018160
Pde_AB001814	Pde01A018800	Pde01B018150
Pde_AB001815	Pde01A018780	Pde01B018140
Pde_AB001816	Pde01A018770	Pde01B018130
Pde_AB001817	Pde01A018750	Pde01B018100
Pde_AB001818	Pde01A018730	Pde01B018080
Pde_AB001819	Pde01A018720	Pde01B018070
Pde_AB001820	Pde01A018700	Pde01B018050
Pde_AB001821	Pde01A018690	Pde01B018040
Pde_AB001822	Pde01A018680	Pde01B018030
Pde_AB001823	Pde01A018670	Pde01B018020
Pde_AB001824	Pde01A018660	Pde01B018010
Pde_AB001825	Pde01A018650	Pde01B018000
Pde_AB001826	Pde01A018640	Pde01B017990
Pde_AB001827	Pde01A018620	Pde01B017980
Pde_AB001828	Pde01A018610	Pde01B017970
Pde_AB001829	Pde01A018600	Pde01B017960
Pde_AB001830	Pde01A018580	Pde01B017940
Pde_AB001831	Pde01A018560	Pde01B017930
Pde_AB001832	Pde01A018540	Pde01B017920
Pde_AB001833	Pde01A018530	Pde01B017910
Pde_AB001834	Pde01A018520	Pde01B017890
Pde_AB001835	Pde01A018500	Pde01B017850
Pde_AB001836	Pde01A018480	Pde01B017840
Pde_AB001837	Pde01A018470	Pde01B017830
Pde_AB001838	Pde01A018460	Pde01B017820
Pde_AB001839	Pde01A018440	Pde01B017800
Pde_AB001840	Pde01A018430	Pde01B017790
Pde_AB001841	Pde01A018420	Pde01B017780
Pde_AB001842	Pde01A018400	Pde01B017750
Pde_AB001843	Pde01A018390	Pde01B017740
Pde_AB001844	Pde01A018380	Pde01B017730
Pde_AB001845	Pde01A018370	Pde01B017720
Pde_AB001846	Pde01A018360	Pde01B017710
Pde_AB001847	Pde01A018340	Pde01B017700
Pde_AB001848	Pde01A018330	Pde01B017690
Pde_AB001849	Pde01A018320	Pde01B017660
Pde_AB001850	Pde01A018310	Pde01B017650
Pde_AB001851	Pde01A018290	Pde01B017640
Pde_AB001852	Pde01A018280	Pde01B017610
Pde_AB001853	Pde01A018270	Pde01B017600
Pde_AB001854	Pde01A018250	Pde01B017580
Pde_AB001855	Pde01A018240	Pde01B017570
Pde_AB001856	Pde01A018210	Pde01B017560
Pde_AB001857	Pde01A018190	Pde01B017550
Pde_AB001858	Pde01A018170	Pde01B017540
Pde_AB001859	Pde01A018160	Pde01B017530
Pde_AB001860	Pde01A018150	Pde01B017520
Pde_AB001861	Pde01A018140	Pde01B017510
Pde_AB001862	Pde01A018130	Pde01B017500
Pde_AB001863	Pde01A018120	Pde01B017490
Pde_AB001864	Pde01A018100	Pde01B017480
Pde_AB001865	Pde01A018080	Pde01B017470
Pde_AB001866	Pde01A018050	Pde01B017450
Pde_AB001867	Pde01A018040	Pde01B017440
Pde_AB001868	Pde01A018010	Pde01B017400
Pde_AB001869	Pde01A018000	Pde01B017390
Pde_AB001870	Pde01A017970	Pde01B017360
Pde_AB001871	Pde01A017950	Pde01B017350
Pde_AB001872	Pde01A017940	Pde01B017340
Pde_AB001873	Pde01A017910	Pde01B017330
Pde_AB001874	Pde01A017900	Pde01B017320
Pde_AB001875	Pde01A017890	Pde01B017290
Pde_AB001876	Pde01A017870	Pde01B017270
Pde_AB001877	Pde01A017830	Pde01B017240
Pde_AB001878	Pde01A017820	Pde01B017230
Pde_AB001879	Pde01A017800	Pde01B017190
Pde_AB001880	Pde01A017790	Pde01B017170
Pde_AB001881	Pde01A017780	Pde01B017160
Pde_AB001882	Pde01A017770	Pde01B017150
Pde_AB001883	Pde01A017760	Pde01B017140
Pde_AB001884	Pde01A017750	Pde01B017130
Pde_AB001885	Pde01A017740	Pde01B017120
Pde_AB001886	Pde01A017730	Pde01B017110
Pde_AB001887	Pde01A017720	Pde01B017100
Pde_AB001888	Pde01A017710	Pde01B017090
Pde_AB001889	Pde01A017700	Pde01B017080
Pde_AB001890	Pde01A017690	Pde01B017070
Pde_AB001891	Pde01A017660	Pde01B017060
Pde_AB001892	Pde01A017640	Pde01B017050
Pde_AB001893	Pde01A017620	Pde01B017010
Pde_AB001894	Pde01A017610	Pde01B017000
Pde_AB001895	Pde01A017600	Pde01B016990
Pde_AB001896	Pde01A017580	Pde01B016970
Pde_AB001897	Pde01A017570	Pde01B016960
Pde_AB001898	Pde01A017550	Pde01B016950
Pde_AB001899	Pde01A017540	Pde01B016940
Pde_AB001900	Pde01A017530	Pde01B016930
Pde_AB001901	Pde01A017520	Pde01B016910
Pde_AB001902	Pde01A017500	Pde01B016900
Pde_AB001903	Pde01A017490	Pde01B016890
Pde_AB001904	Pde01A017480	Pde01B016880
Pde_AB001905	Pde01A017420	Pde01B016830
Pde_AB001906	Pde01A017410	Pde01B016820
Pde_AB001907	Pde01A017400	Pde01B016810
Pde_AB001908	Pde01A017380	Pde01B016800
Pde_AB001909	Pde01A017310	Pde01B016740
Pde_AB001910	Pde01A017270	Pde01B016680
Pde_AB001911	Pde01A017240	Pde01B016670
Pde_AB001912	Pde01A017220	Pde01B016640
Pde_AB001913	Pde01A017190	Pde01B016630
Pde_AB001914	Pde01A017180	Pde01B016620
Pde_AB001915	Pde01A017160	Pde01B016610
Pde_AB001916	Pde01A017140	Pde01B016600
Pde_AB001917	Pde01A017120	Pde01B016590
Pde_AB001918	Pde01A017110	Pde01B016580
Pde_AB001919	Pde01A017100	Pde01B016570
Pde_AB001920	Pde01A017070	Pde01B016530
Pde_AB001921	Pde01A017030	Pde01B016510
Pde_AB001922	Pde01A017020	Pde01B016500
Pde_AB001923	Pde01A017010	Pde01B016490
Pde_AB001924	Pde01A017000	Pde01B016480
Pde_AB001925	Pde01A016960	Pde01B016430
Pde_AB001926	Pde01A016950	Pde01B016420
Pde_AB001927	Pde01A016940	Pde01B016410
Pde_AB001928	Pde01A016920	Pde01B016400
Pde_AB001929	Pde01A016910	Pde01B016390
Pde_AB001930	Pde01A016900	Pde01B016380
Pde_AB001931	Pde01A016820	Pde01B016370
Pde_AB001932	Pde01A016810	Pde01B016340
Pde_AB001933	Pde01A016790	Pde01B016320
Pde_AB001934	Pde01A016780	Pde01B016310
Pde_AB001935	Pde01A016770	Pde01B016300
Pde_AB001936	Pde01A016760	Pde01B016290
Pde_AB001937	Pde01A016750	Pde01B016280
Pde_AB001938	Pde01A016740	Pde01B016270
Pde_AB001939	Pde01A016710	Pde01B016200
Pde_AB001940	Pde01A016700	Pde01B016210
Pde_AB001941	Pde01A016670	Pde01B016190
Pde_AB001942	Pde01A016660	Pde01B016180
Pde_AB001943	Pde01A016650	Pde01B016160
Pde_AB001944	Pde01A016640	Pde01B016150
Pde_AB001945	Pde01A016630	Pde01B016140
Pde_AB001946	Pde01A016620	Pde01B016130
Pde_AB001947	Pde01A016610	Pde01B016120
Pde_AB001948	Pde01A016600	Pde01B016110
Pde_AB001949	Pde01A016570	Pde01B016100
Pde_AB001950	Pde01A016520	Pde01B016030
Pde_AB001951	Pde01A016490	Pde01B016020
Pde_AB001952	Pde01A016470	Pde01B016000
Pde_AB001953	Pde01A016450	Pde01B015980
Pde_AB001954	Pde01A016440	Pde01B015970
Pde_AB001955	Pde01A016430	Pde01B015960
Pde_AB001956	Pde01A016420	Pde01B015950
Pde_AB001957	Pde01A016410	Pde01B015910
Pde_AB001958	Pde01A016400	Pde01B015900
Pde_AB001959	Pde01A016390	Pde01B015890
Pde_AB001960	Pde01A016380	Pde01B015880
Pde_AB001961	Pde01A016370	Pde01B015860
Pde_AB001962	Pde01A016360	Pde01B015850
Pde_AB001963	Pde01A016350	Pde01B015840
Pde_AB001964	Pde01A016340	Pde01B015830
Pde_AB001965	Pde01A016330	Pde01B015820
Pde_AB001966	Pde01A016320	Pde01B015810
Pde_AB001967	Pde01A016300	Pde01B015790
Pde_AB001968	Pde01A016290	Pde01B015780
Pde_AB001969	Pde01A016280	Pde01B015770
Pde_AB001970	Pde01A016270	Pde01B015760
Pde_AB001971	Pde01A016260	Pde01B015750
Pde_AB001972	Pde01A016240	Pde01B015740
Pde_AB001973	Pde01A016230	Pde01B015730
Pde_AB001974	Pde01A016210	Pde01B015710
Pde_AB001975	Pde01A016200	Pde01B015700
Pde_AB001976	Pde01A016190	Pde01B015690
Pde_AB001977	Pde01A016160	Pde01B015650
Pde_AB001978	Pde01A016150	Pde01B015640
Pde_AB001979	Pde01A016140	Pde01B015630
Pde_AB001980	Pde01A016110	Pde01B015600
Pde_AB001981	Pde01A016100	Pde01B015590
Pde_AB001982	Pde01A016090	Pde01B015580
Pde_AB001983	Pde01A016070	Pde01B015560
Pde_AB001984	Pde01A016060	Pde01B015550
Pde_AB001985	Pde01A016050	Pde01B015540
Pde_AB001986	Pde01A016030	Pde01B015530
Pde_AB001987	Pde01A016020	Pde01B015520
Pde_AB001988	Pde01A016010	Pde01B015510
Pde_AB001989	Pde01A015990	Pde01B015490
Pde_AB001990	Pde01A015970	Pde01B015480
Pde_AB001991	Pde01A015960	Pde01B015470
Pde_AB001992	Pde01A015950	Pde01B015460
Pde_AB001993	Pde01A015940	Pde01B015450
Pde_AB001994	Pde01A015930	Pde01B015440
Pde_AB001995	Pde01A015920	Pde01B015430
Pde_AB001996	Pde01A015890	Pde01B015420
Pde_AB001997	Pde01A015880	Pde01B015410
Pde_AB001998	Pde01A015870	Pde01B015400
[truncated: 27,640 more rows]
